# Supplementary material for: Soil Collected from a Single Great Smoky Mountains Trail Contains a Diversity of Listeria monocytogenes and Listeria spp
Source: Microbiol Spectr. 2022 Dec 15;11(1):e01431-22. doi: 10.1128/spectrum.01431-22 (PMC9927250; doi:10.1128/spectrum.01431-22)
Supplement: Supplemental file 1 — File S1. Download spectrum.01431-22-s0002.xlsx, XLSX file, 0.2 MB [file spectrum.01431-22-s0002.xlsx]

## Sheet: summary
			No. VF genes identified
		Species	monocytogenes										"swaminathanii"			marthii	cossartiae		booriae
VF Gene	Category	Island	UTKC10003	UTKC10004	UTKC10006	UTKC10007	UTKC10012	UTKC10013	UTKC10016	UTKC10018	UTKC10021	UTKC10023	UTKC10015	UTKC10017	UTKC10024	UTKC10014	UTKC10002	UTKC10005	UTKC10001	No. Isolates
agrA	regulation	-	1	1	1	1	1	1	1	1	1	1	1	1	1	1	1	1	0	16
agrC	regulation	-	1	1	1	1	1	1	1	1	1	1	1	1	1	1	1	1	0	16
ami	adherence/adhesion	-	1	1	1	1	1	1	1	1	1	1	0	0	0	0	0	0	0	10
aut	invasion	-	1	1	1	1	1	1	1	1	1	1	0	0	0	0	0	0	0	10
biLE	bile resistance	-	1	1	1	1	1	1	1	1	1	1	1	1	1	1	1	1	0	16
bsh	bile resistance	-	1	1	1	1	1	1	1	1	1	1	1	1	1	1	1	1	0	16
btlB	bile resistance	-	1	1	1	1	1	1	1	1	1	1	1	1	1	0	0	0	0	13
cheA	regulation	-	1	1	1	1	1	1	1	1	1	1	1	1	1	1	1	1	0	16
cheY	regulation	-	1	1	1	1	1	1	1	1	1	1	1	1	1	1	1	1	0	16
chiA	immune evasion/defense	-	1	1	1	1	1	1	1	1	1	1	1	1	1	1	1	1	0	16
clpB	stress	-	1	1	1	1	1	1	1	1	1	1	1	1	1	1	1	1	0	16
clpc	stress	-	1	1	1	1	1	1	1	1	1	1	1	1	1	1	1	1	0	16
clpe	stress	-	1	1	1	1	1	1	1	1	1	1	1	1	1	1	1	1	0	16
clpp	stress	-	1	1	1	1	1	1	1	1	1	1	1	1	1	1	1	1	0	16
codY	regulation; stress	-	1	1	1	1	1	1	1	1	1	1	1	1	1	1	1	1	0	16
comK	intracellular growth/survival	-	1	1	1	1	1	1	1	0	0	1	0	0	0	0	0	0	0	8
ctaP	intracellular growth/survival	-	1	1	1	1	1	1	1	1	1	1	1	1	1	1	1	1	0	16
ctsR	regulation; stress	-	1	1	1	1	1	1	1	1	1	1	1	1	1	1	1	1	0	16
cwhA/iap	invasion	-	1	1	1	1	1	1	1	1	1	1	1	1	1	1	1	1	0	16
dal	-	-	1	1	1	1	1	1	1	1	1	1	0	0	0	0	0	0	0	10
degU	regulation	-	1	1	1	1	1	1	1	1	1	1	1	1	1	1	1	1	0	16
dltA	adhesion	-	1	1	1	1	1	1	1	1	1	1	1	1	1	1	1	1	0	16
Eut_operon	stress;regulation	-	0	0	0	0	0	1	0	0	0	0	0	0	0	0	0	0	0	1
fbpA	adherence	-	1	1	1	1	1	1	1	1	1	1	1	1	1	1	1	1	0	16
flaA	motility; invasion	-	1	1	1	1	1	1	1	1	1	1	1	1	1	1	1	1	0	16
flgC	-	-	1	1	1	1	1	1	1	1	1	1	1	1	1	1	1	1	0	16
flgE	-	-	1	1	1	1	1	1	1	1	1	1	1	1	1	1	1	1	0	16
fri	stress; intracellular growth/survival	-	1	1	1	1	1	1	1	1	1	1	1	1	1	1	1	1	0	16
fur	regulation	-	1	1	1	1	1	1	1	1	1	1	1	1	1	1	1	1	1	17
gadA	-	-	0	1	1	1	1	0	1	1	1	0	0	0	0	0	0	0	1	8
gadB	-	-	1	1	1	1	1	1	1	1	1	1	1	1	1	1	1	1	0	16
gadC	-	-	1	1	1	1	1	1	1	1	1	1	1	1	1	1	1	1	0	16
gltA	teichoic acid biosynthesis	-	0	0	0	0	0	0	0	0	0	0	0	1	1	0	0	0	0	2
gltB	teichoic acid biosynthesis	-	0	0	0	0	0	0	0	0	0	0	1	1	1	0	0	0	0	3
Gmar	motility	-	1	1	1	1	1	1	1	1	1	1	1	1	1	1	1	1	0	16
gtcA	teichoic acid biosynthesis	-	1	1	1	1	1	1	1	1	1	1	1	1	1	1	1	1	1	17
hfq	stress	-	1	1	1	1	1	1	1	1	1	1	1	1	1	1	1	1	0	16
hpt/uhpt	intracellular growth/survival	-	1	1	1	1	1	1	1	1	1	1	0	0	0	0	0	0	0	10
htrA	stress	-	1	1	1	1	1	1	1	1	1	1	1	1	1	1	1	1	0	16
hupC	0	-	1	1	1	1	1	1	1	1	1	1	0	0	0	1	0	0	0	11
inlA	internalin; invasion	-	1	1	1	1	1	1	1	1	1	1	0	0	0	0	0	0	0	10
inlB	internalin; invasion	-	1	1	1	1	1	1	1	1	1	1	0	0	0	0	0	0	0	10
inlC	internalin; immune evasion/defense	-	1	1	1	1	1	1	1	1	1	1	0	0	0	0	0	0	0	10
inlC2	internalin	-	1	1	1	1	1	1	1	1	1	1	1	1	1	1	1	1	0	16
inlD	internalin	-	1	1	1	1	1	1	1	1	1	1	1	1	1	0	0	0	0	13
inlE	internalin	-	1	1	1	1	1	1	1	1	1	1	0	0	0	0	0	0	0	10
inlF	internalin; adherence; adhesion	-	1	1	1	1	1	1	1	1	1	1	1	1	1	0	0	0	0	13
inlG	internalin	-	1	1	1	1	1	1	1	1	1	1	1	1	1	1	1	1	0	16
inlH	internalin; immune evasion/defense	-	1	1	1	1	1	1	1	1	1	1	1	1	1	1	1	1	0	16
inlI	-	-	1	0	0	0	0	1	1	0	0	0	0	0	0	0	0	0	0	3
inlJ	internalin; adherence; adhesion	-	1	1	1	1	1	1	1	1	1	1	1	1	1	0	0	0	0	13
inlK	internalin; immune evasion/defense	-	1	1	1	1	1	1	1	1	1	1	1	1	1	1	1	1	0	16
inlL	internalin	-	1	1	1	1	1	1	1	1	1	1	0	0	0	0	0	0	0	10
inlP	adherence	-	1	1	1	1	1	1	1	1	1	1	0	0	0	0	0	0	0	10
inlP3	internalin; invasion	-	1	1	1	1	1	1	1	1	1	1	0	0	0	0	0	0	0	10
inlP4	internalin; invasion	-	0	0	1	1	1	1	1	0	1	1	0	0	0	0	0	0	0	7
inlPq	internalin; invasion	-	1	1	1	1	1	1	1	1	1	1	0	0	0	0	0	0	0	10
lap	adherence	-	1	1	1	1	1	1	1	1	1	1	1	1	1	1	1	1	1	17
lapB	adherence	-	1	1	1	1	1	1	1	1	1	1	1	1	1	0	0	0	0	13
lgt	surface protein anchoring	-	1	1	1	1	1	1	1	1	1	1	1	1	1	1	1	1	1	17
lhrC	-	-	3	4	4	3	3	4	3	4	3	3	4	4	4	4	3	4	0	16
lipA	-	-	1	1	1	1	1	1	1	1	1	1	1	1	1	1	1	1	0	16
lisK	stress;regulation	-	1	1	1	1	1	1	1	1	1	1	1	1	1	1	1	1	0	16
lisR	stress;regulation	-	1	1	1	1	1	1	1	1	1	1	1	1	1	1	1	1	1	17
lmo0514	intracellular growth/survival	-	1	1	1	1	1	1	1	1	1	1	0	0	0	0	0	0	0	10
lmo0610	-	-	1	1	1	1	1	1	1	1	1	1	0	0	0	0	0	0	0	10
lmo2026	-	-	1	1	1	1	1	1	1	1	1	1	0	0	0	0	0	0	0	10
lmo2085	-	-	1	1	1	1	1	1	1	1	1	1	1	1	1	0	0	0	0	13
lntA	immune modulation	-	1	1	1	1	1	1	1	1	1	1	1	1	1	1	1	1	0	16
lpeA	invasion	-	1	1	1	1	1	1	1	1	1	1	1	1	1	1	1	1	0	16
lplA1	intracellular growth/survival	-	1	1	1	1	1	1	1	1	1	1	1	1	1	1	1	1	1	17
lspA	intracellular growth/survival	-	1	1	1	1	1	1	1	1	1	1	1	1	1	1	1	1	0	16
mdrM	bile resistance	-	1	1	1	1	1	1	1	1	1	1	1	1	1	1	1	1	1	17
mogR	motility; regulation	-	1	1	1	1	1	1	1	1	1	1	1	1	1	1	1	1	0	16
mprf	immune evasion/defense; intracellular growth/survival	-	1	1	1	1	1	1	1	1	1	1	1	1	1	1	1	1	0	16
murA	intracellular growth/survival	-	1	1	1	1	1	1	1	1	1	1	1	1	1	1	1	1	0	16
oatA	immune evasion/defense; peptidoglycan modification	-	1	1	1	1	1	1	1	1	1	1	1	1	1	1	1	1	0	16
oppA	intracellular growth/survival	-	1	1	1	1	1	1	1	1	1	1	1	1	1	1	1	1	0	16
pdeE	-	-	1	1	1	1	1	1	1	1	1	1	1	1	1	1	1	1	0	16
pdgA/pgdA	immune evasion/defense	-	1	1	1	1	1	1	1	1	1	1	1	1	1	1	1	1	0	16
perR	stress;regulation	-	1	1	1	1	1	1	1	1	1	1	1	1	1	1	1	1	0	16
pgl	-	-	1	1	1	1	1	1	1	1	1	1	1	1	1	1	1	1	0	16
prsA2	intracellular growth/survival; stress; motility	-	1	1	1	1	1	1	1	1	1	1	1	1	1	1	1	1	0	16
purQ	intracellular growth/survival	-	1	1	1	1	1	1	1	1	1	1	1	1	1	1	1	1	1	17
pycA	intracellular growth/survival	-	1	1	1	1	1	1	1	1	1	1	1	1	1	1	1	1	0	16
recA	stress	-	1	1	1	1	1	1	1	1	1	1	1	1	1	1	1	1	0	16
relA	stress; intracellular growth/survival	-	1	1	1	1	1	1	1	1	1	1	1	1	1	1	1	1	0	16
Rli55	regulation	-	1	1	1	1	1	0	1	1	1	1	1	1	1	1	1	1	0	15
Rli60	-	-	1	1	1	1	1	1	1	1	1	1	1	1	1	1	1	1	0	16
Rsbv	stress;regulation	-	1	1	1	1	1	1	1	1	1	1	1	1	1	1	1	1	0	16
secA2	adherence; secretion	-	1	1	1	1	1	1	1	1	1	1	1	1	1	1	1	1	0	16
sigB	stress;regulation	-	1	1	1	1	1	1	1	1	1	1	1	1	1	1	1	1	0	16
sipX	-	-	1	1	1	1	1	1	1	1	1	1	1	1	1	1	1	1	0	16
sipZ	intracellular growth/survival	-	1	1	1	1	1	1	1	1	1	1	1	1	1	1	1	1	0	16
sod	intracellular growth/survival	-	1	1	1	1	1	1	1	1	1	1	1	1	1	1	1	1	0	16
srtA	invasion; surface protein anchoring	-	1	1	1	1	1	1	1	1	1	1	1	1	1	1	1	1	0	16
srtB	surface protein anchoring	-	1	1	1	1	1	1	1	1	1	1	1	1	1	1	1	1	0	16
stp	regulation	-	1	1	1	1	1	1	1	1	1	1	1	1	1	1	1	1	1	17
svpA	intracellular growth/survival	-	1	1	1	1	1	1	1	1	1	1	1	1	1	1	1	1	0	16
tagB	teichoic acid biosynthesis	-	1	1	1	1	1	1	1	1	1	1	0	0	0	0	0	0	0	10
tcsA	-	-	1	1	1	1	1	1	1	1	1	1	1	1	1	1	1	1	0	16
tig	stress; intracellular growth/survival	-	1	1	1	1	1	1	1	1	1	1	1	1	1	1	1	1	0	16
vip	invasion	-	1	1	1	1	1	1	1	1	0	1	0	0	0	0	0	0	0	9
virR	regulation	-	1	1	1	1	1	1	1	1	1	1	1	1	1	1	1	1	1	17
virS	regulation	-	1	1	1	1	1	1	1	1	1	1	1	1	1	1	1	1	1	17
actA	actin-based motility	LIPI-1	1	1	1	1	1	1	1	1	0	1	0	0	0	0	0	0	0	9
hly	toxin	LIPI-1	1	1	1	1	1	1	1	1	1	1	0	0	0	0	0	0	0	10
mpl	exoenzyme	LIPI-1	1	1	1	1	1	1	1	1	1	1	0	0	0	0	0	0	0	10
orfX	-	LIPI-1	1	1	1	1	1	1	1	1	1	1	0	0	0	0	0	0	0	10
orfZ	-	LIPI-1	1	1	1	1	1	1	1	1	1	1	0	0	0	0	0	0	0	10
plcA	exoenzyme	LIPI-1	1	1	1	1	1	1	1	1	1	1	0	0	0	0	0	0	0	10
plcB	exoenzyme	LIPI-1	1	1	1	1	1	1	1	1	1	1	0	0	0	0	0	0	0	10
prfA	regulation	LIPI-1	1	1	1	1	1	1	1	1	1	1	0	0	0	0	0	0	0	10
llsA	toxin	LIPI-3	0	0	0	0	0	0	0	0	0	0	0	1	1	0	0	0	0	2
llsB	toxin	LIPI-3	0	0	0	0	0	0	0	0	0	0	0	1	1	0	0	0	0	2
llsD	toxin	LIPI-3	0	0	0	0	0	0	0	0	0	0	0	1	1	0	0	0	0	2
llsG	toxin	LIPI-3	0	0	0	0	0	0	0	0	0	0	0	1	1	0	0	0	0	2
llsP	toxin	LIPI-3	0	0	0	0	0	0	0	0	0	0	0	1	1	0	0	0	0	2
llsX	toxin	LIPI-3	0	0	0	0	0	0	0	0	0	0	0	1	1	0	0	0	0	2
llsY	toxin	LIPI-3	0	0	0	0	0	0	0	0	0	0	0	1	1	0	0	0	0	2
LM9005581_70009	-	LIPI-4	0	0	0	0	0	0	0	0	0	0	0	0	0	1	1	1	0	3
LM9005581_70010	-	LIPI-4	0	0	0	0	0	0	0	0	0	0	0	0	0	1	1	1	0	3
LM9005581_70011	-	LIPI-4	0	0	0	0	0	0	0	0	0	0	0	0	0	1	1	1	0	3
LM9005581_70012	-	LIPI-4	0	0	0	0	0	0	0	0	0	0	0	0	0	1	1	1	0	3
LM9005581_70013	-	LIPI-4	0	0	0	0	0	0	0	0	0	0	0	0	0	1	1	1	0	3
LM9005581_70014	-	LIPI-4	0	0	0	0	0	0	0	0	0	0	0	0	0	1	1	1	0	3
Total No. different VF genes			108	108	109	109	109	109	110	107	106	108	81	89	89	81	80	80	12	1595

## Sheet: details
					VirulenceFinder						Pasteur
Isolate	Gene	Gene alias	PI	Category	Identity	Length	Length (%)	Contig	Start	End	Allele	Length2	Contig2	Start2	End2
UTKC10003	actA	lmo0204	LIPI-1	actin-based motility	97.66	1920	1	2	26142	28061	567	1920	2	26142	28061
UTKC10004	actA	lmo0204	LIPI-1	actin-based motility	96.93	1920	1	3	20978	22897	568	1920	3	20978	22897
UTKC10006	actA	lmo0204	LIPI-1	actin-based motility	98.59	1920	1	3	20895	22814	497	1920	3	20895	22814
UTKC10007	actA	lmo0204	LIPI-1	actin-based motility	98.49	1920	1	12	20891	22810	429	1920	12	20891	22810
UTKC10012	actA	lmo0204	LIPI-1	actin-based motility	98.49	1920	1	11	20891	22810	429	1920	11	20891	22810
UTKC10013	actA	lmo0204	LIPI-1	actin-based motility	98.07	1920	1	14	36243	38162	569	1920	14	36243	38162
UTKC10016	actA	lmo0204	LIPI-1	actin-based motility	96.93	1920	1	9	50746	52665	568	1920	9	50746	52665
UTKC10018	actA	lmo0204	LIPI-1	actin-based motility	97.55	1920	1	10	25969	27888	570	1920	10	25969	27888
UTKC10023	actA	lmo0204	LIPI-1	actin-based motility	98.02	1920	1	10	36274	38193	571	1920	10	36274	38193
UTKC10002	agrA	lmo0051	-	regulation	91.91	729	1	1	202241	202969	165	729	1	202241	202969
UTKC10003	agrA	lmo0051	-	regulation	99.73	729	1	2	186272	187000
UTKC10004	agrA	lmo0051	-	regulation	100	729	1	3	173798	174526	1	729	3	173798	174526
UTKC10005	agrA	lmo0051	-	regulation	91.91	729	1	1	207411	208139	165	729	1	207411	208139
UTKC10006	agrA	lmo0051	-	regulation	99.73	729	1	3	216417	217145	8	729	3	216417	217145
UTKC10007	agrA	lmo0051	-	regulation	99.86	729	1	2	221938	222666	9	729	2	221938	222666
UTKC10012	agrA	lmo0051	-	regulation	99.86	729	1	2	221981	222709	9	729	2	221981	222709
UTKC10013	agrA	lmo0051	-	regulation	99.86	729	1	2	357365	358093	22	729	2	357365	358093
UTKC10014	agrA	lmo0051	-	regulation	92.87	729	1	2	163619	164347	166	729	2	163619	164347
UTKC10015	agrA	lmo0051	-	regulation	92.59	729	1	3	169361	170089	167	729	3	169361	170089
UTKC10016	agrA	lmo0051	-	regulation	99.86	729	1	2	333804	334532	9	729	2	333804	334532
UTKC10017	agrA	lmo0051	-	regulation	92.87	729	1	2	208459	209187	168	729	2	208459	209187
UTKC10018	agrA	lmo0051	-	regulation	99.86	729	1	2	348526	349254	9	729	2	348526	349254
UTKC10021	agrA	lmo0051	-	regulation	99.73	729	1	2	124950	125678
UTKC10023	agrA	lmo0051	-	regulation	99.86	729	1	2	356786	357514	9	729	2	356786	357514
UTKC10024	agrA	lmo0051	-	regulation	92.87	729	1	2	208459	209187	168	729	2	208459	209187
UTKC10002	agrC	lmo0050	-	regulation							350	1296	1	202988	204283
UTKC10003	agrC	lmo0050	-	regulation							9; 21	1296; 1284	2; 2	187019; 187019	188314; 188302
UTKC10004	agrC	lmo0050	-	regulation							33	1296	3	174545	175840
UTKC10005	agrC	lmo0050	-	regulation							350	1296	1	208158	209453
UTKC10006	agrC	lmo0050	-	regulation							9; 21	1296; 1284	3; 3	217164; 217164	218459; 218447
UTKC10007	agrC	lmo0050	-	regulation							9; 21	1296; 1284	2; 2	220624; 220636	221919; 221919
UTKC10012	agrC	lmo0050	-	regulation							9; 21	1296; 1284	2; 2	220667; 220679	221962; 221962
UTKC10013	agrC	lmo0050	-	regulation							9; 21	1296; 1284	2; 2	356051; 356063	357346; 357346
UTKC10014	agrC	lmo0050	-	regulation							351	1296	2	164366	165661
UTKC10015	agrC	lmo0050	-	regulation							352	1296	3	170108	171403
UTKC10016	agrC	lmo0050	-	regulation							9; 21	1296; 1284	2; 2	332490; 332502	333785; 333785
UTKC10017	agrC	lmo0050	-	regulation							353	1296	2	209206	210501
UTKC10018	agrC	lmo0050	-	regulation							9; 21	1296; 1284	2; 2	347212; 347224	348507; 348507
UTKC10021	agrC	lmo0050	-	regulation							9; 21	1296; 1284	2; 2	125697; 125697	126992; 126980
UTKC10023	agrC	lmo0050	-	regulation							9; 21	1296; 1284	2; 2	355472; 355484	356767; 356767
UTKC10024	agrC	lmo0050	-	regulation							353	1296	2	209206	210501
UTKC10003	ami	lmo2558	-	adherence/adhesion	99.56	2754	1	5	36555	39308	174	2754	5	36555	39308
UTKC10004	ami	lmo2558	-	adherence/adhesion	99.6	2754	1	7	34918	37671	130	2754	7	34918	37671
UTKC10006	ami	lmo2558	-	adherence/adhesion	99.38	2754	1	5	168822	171575	175	2754	5	168822	171575
UTKC10007	ami	lmo2558	-	adherence/adhesion	99.6	2754	1	7	165258	168011	133	2754	7	165258	168011
UTKC10012	ami	lmo2558	-	adherence/adhesion	99.6	2754	1	8	165258	168011	133	2754	8	165258	168011
UTKC10013	ami	lmo2558	-	adherence/adhesion	99.53	2754	1	5	36686	39439	176	2754	5	36686	39439
UTKC10016	ami	lmo2558	-	adherence/adhesion	99.31	2754	1	7	165348	168101	177	2754	7	165348	168101
UTKC10018	ami	lmo2558	-	adherence/adhesion	99.42	2754	1	7	166438	169191	178	2754	7	166438	169191
UTKC10021	ami	lmo2558	-	adherence/adhesion	99.46	2754	1	6	163391	166144	179	2754	6	163391	166144
UTKC10023	ami	lmo2558	-	adherence/adhesion	99.46	2754	1	8	35748	38501	180	2754	8	35748	38501
UTKC10003	aut	lmo1076	-	invasion	99.71	1719	1	1	617848	619566	126	1719	1	617848	619566
UTKC10004	aut	lmo1076	-	invasion	99.83	1719	1	1	561401	563119	3	1719	1	561401	563119
UTKC10006	aut	lmo1076	-	invasion	99.71	1719	1	1	858578	860296	126	1719	1	858578	860296
UTKC10007	aut	lmo1076	-	invasion	99.77	1719	1	1	449349	451067	116	1719	1	449349	451067
UTKC10012	aut	lmo1076	-	invasion	99.77	1719	1	1	449415	451133	116	1719	1	449415	451133
UTKC10013	aut	lmo1076	-	invasion	99.83	1719	1	1	276063	277781	13	1719	1	276063	277781
UTKC10016	aut	lmo1076	-	invasion	99.71	1719	1	1	616501	618219	144	1719	1	616501	618219
UTKC10018	aut	lmo1076	-	invasion	99.77	1719	1	1	275801	277519	145	1719	1	275801	277519
UTKC10021	aut	lmo1076	-	invasion	99.83	1719	1	1	570478	572196	146	1719	1	570478	572196
UTKC10023	aut	lmo1076	-	invasion	99.94	1719	1	1	50257	51975	119	1719	1	50257	51975
UTKC10002	biLE		-	bile resistance	87.35	988	1.00101	2	194558	195541
UTKC10003	biLE		-	bile resistance	99.9	987	1	1	290011	290997
UTKC10004	biLE		-	bile resistance	99.7	987	1	2	301608	302594
UTKC10005	biLE		-	bile resistance	87.35	988	1.00101	2	194574	195557
UTKC10006	biLE		-	bile resistance	99.9	987	1	2	280121	281107
UTKC10007	biLE		-	bile resistance	99.7	987	1	1	73300	74286
UTKC10012	biLE		-	bile resistance	99.7	987	1	1	73366	74352
UTKC10013	biLE		-	bile resistance	99.8	987	1	1	601564	602550
UTKC10014	biLE		-	bile resistance	86.44	988	1.00101	1	1146311	1147294
UTKC10015	biLE		-	bile resistance	86.13	988	1.00101	1	691229	692212
UTKC10016	biLE		-	bile resistance	99.8	987	1	1	291054	292040
UTKC10017	biLE		-	bile resistance	86.13	988	1.00101	1	894295	895278
UTKC10018	biLE		-	bile resistance	99.9	987	1	1	655728	656714
UTKC10021	biLE		-	bile resistance	99.7	987	1	1	921378	922364
UTKC10023	biLE		-	bile resistance	95.44	987	1	3	73272	74258
UTKC10024	biLE		-	bile resistance	86.13	988	1.00101	1	288576	289559
UTKC10002	bsh	lmo2067	-	bile resistance	86.91	978	1	6	6477	7454	216	978	6	6477	7454
UTKC10003	bsh	lmo2067	-	bile resistance	100	978	1	8	83290	84267	1	978	8	83290	84267
UTKC10004	bsh	lmo2067	-	bile resistance	100	978	1	4	64796	65773	1	978	4	64796	65773
UTKC10005	bsh	lmo2067	-	bile resistance	86.91	978	1	11	6477	7454	216	978	11	6477	7454
UTKC10006	bsh	lmo2067	-	bile resistance	99.9	978	1	4	69457	70434	145	978	4	69457	70434
UTKC10007	bsh	lmo2067	-	bile resistance	100	978	1	9	40494	41471	1	978	9	40494	41471
UTKC10012	bsh	lmo2067	-	bile resistance	100	978	1	4	249418	250395	1	978	4	249418	250395
UTKC10013	bsh	lmo2067	-	bile resistance	100	978	1	9	40491	41468	1	978	9	40491	41468
UTKC10014	bsh	lmo2067	-	bile resistance	87.32	978	1	3	68274	69251	217	978	3	68274	69251
UTKC10015	bsh	lmo2067	-	bile resistance	87.22	978	1	2	274172	275149	218	978	2	274172	275149
UTKC10016	bsh	lmo2067	-	bile resistance	100	978	1	3	250853	251830	1	978	3	250853	251830
UTKC10017	bsh	lmo2067	-	bile resistance	86.71	978	1	3	70041	71018	219	978	3	70041	71018
UTKC10018	bsh	lmo2067	-	bile resistance	100	978	1	3	41008	41985	1	978	3	41008	41985
UTKC10021	bsh	lmo2067	-	bile resistance	99.9	978	1	3	291651	292628	145	978	3	291651	292628
UTKC10023	bsh	lmo2067	-	bile resistance	100	978	1	4	40483	41460	1	978	4	40483	41460
UTKC10024	bsh	lmo2067	-	bile resistance	86.71	978	1	3	275590	276567	219	978	3	275590	276567
UTKC10003	btlB		-	bile resistance	96.24	612	1	3	48507	49118
UTKC10004	btlB		-	bile resistance	94.12	612	1	1	236473	237084
UTKC10006	btlB		-	bile resistance	99.18	612	1	1	535518	536129
UTKC10007	btlB		-	bile resistance	97.06	612	1	4	48506	49117
UTKC10012	btlB		-	bile resistance	97.06	612	1	5	48506	49117
UTKC10013	btlB		-	bile resistance	94.28	612	1	7	129382	129993
UTKC10015	btlB		-	bile resistance	98.53	612	1	1	39456	40067
UTKC10016	btlB		-	bile resistance	96.24	612	1	5	48647	49258
UTKC10017	btlB		-	bile resistance	98.04	612	1	1	232462	233073
UTKC10018	btlB		-	bile resistance	94.12	612	1	5	236507	237118
UTKC10021	btlB		-	bile resistance	99.67	612	1	1	245282	245893
UTKC10023	btlB		-	bile resistance	94.28	612	1	1	382135	382746
UTKC10024	btlB		-	bile resistance	98.04	612	1	1	950781	951392
UTKC10002	cheA	lmo0692	-	regulation							377	1857	3	35942	37798
UTKC10003	cheA	lmo0692	-	regulation							84	1857	3	101227	103083
UTKC10004	cheA	lmo0692	-	regulation							111	1857	1	182501	184357
UTKC10005	cheA	lmo0692	-	regulation							377	1857	3	35942	37798
UTKC10006	cheA	lmo0692	-	regulation							12	1857	1	481548	483404
UTKC10007	cheA	lmo0692	-	regulation							269	1857	4	101225	103081
UTKC10012	cheA	lmo0692	-	regulation							269	1857	5	101225	103081
UTKC10013	cheA	lmo0692	-	regulation							378	1857	7	75412	77268
UTKC10014	cheA	lmo0692	-	regulation							379	1857	1	441373	443229
UTKC10015	cheA	lmo0692	-	regulation							380	1857	4	8878	10734
UTKC10016	cheA	lmo0692	-	regulation							84	1857	5	101369	103225
UTKC10017	cheA	lmo0692	-	regulation							381	1857	1	185168	187024
UTKC10018	cheA	lmo0692	-	regulation							382	1857	5	182542	184398
UTKC10021	cheA	lmo0692	-	regulation							383	1857	1	191324	193180
UTKC10023	cheA	lmo0692	-	regulation							384	1857	1	428527	430383
UTKC10024	cheA	lmo0692	-	regulation							381	1857	1	996830	998686
UTKC10002	cheY	lmo0691	-	regulation							11	360	3	35563	35922
UTKC10003	cheY	lmo0691	-	regulation							1	360	3	103103	103462
UTKC10004	cheY	lmo0691	-	regulation							1	360	1	182122	182481
UTKC10005	cheY	lmo0691	-	regulation							11	360	3	35563	35922
UTKC10006	cheY	lmo0691	-	regulation							1	360	1	481169	481528
UTKC10007	cheY	lmo0691	-	regulation							79	360	4	103101	103460
UTKC10012	cheY	lmo0691	-	regulation							79	360	5	103101	103460
UTKC10013	cheY	lmo0691	-	regulation							11	360	7	75033	75392
UTKC10014	cheY	lmo0691	-	regulation							110	360	1	440994	441353
UTKC10015	cheY	lmo0691	-	regulation							111	360	4	10754	11113
UTKC10016	cheY	lmo0691	-	regulation							1	360	5	103245	103604
UTKC10017	cheY	lmo0691	-	regulation							112	360	1	184789	185148
UTKC10018	cheY	lmo0691	-	regulation							1	360	5	182163	182522
UTKC10021	cheY	lmo0691	-	regulation							1	360	1	190945	191304
UTKC10023	cheY	lmo0691	-	regulation							113	360	1	430403	430762
UTKC10024	cheY	lmo0691	-	regulation							112	360	1	998706	999065
UTKC10002	chiA		-	immune evasion/defense	95.11	2271	1	1	95183	97453
UTKC10003	chiA		-	immune evasion/defense	98.59	2271	1	2	122567	124837
UTKC10004	chiA		-	immune evasion/defense	99.47	2271	1	3	118155	120425
UTKC10005	chiA		-	immune evasion/defense	95.11	2271	1	1	100353	102623
UTKC10006	chiA		-	immune evasion/defense	98.81	2271	1	3	117647	119917
UTKC10007	chiA		-	immune evasion/defense	99.52	2271	1	2	276159	278429
UTKC10012	chiA		-	immune evasion/defense	99.52	2271	1	2	276202	278472
UTKC10013	chiA		-	immune evasion/defense	98.99	2271	1	2	415580	417850
UTKC10014	chiA		-	immune evasion/defense	95.55	2271	1	2	98976	101246
UTKC10015	chiA		-	immune evasion/defense	95.51	2271	1	3	96344	98614
UTKC10016	chiA		-	immune evasion/defense	99.08	2271	1	2	388001	390271
UTKC10017	chiA		-	immune evasion/defense	95.99	2271	1	2	102874	105144
UTKC10018	chiA		-	immune evasion/defense	99.47	2271	1	2	409145	411415
UTKC10021	chiA		-	immune evasion/defense	99.38	2271	1	2	58324	60594
UTKC10023	chiA		-	immune evasion/defense	99.38	2271	1	2	425511	427781
UTKC10024	chiA		-	immune evasion/defense	95.99	2271	1	2	102874	105144
UTKC10002	clpB		-	stress	90.47	2602	1.00038	6	152695	155295
UTKC10003	clpB		-	stress	99.38	2601	1	7	66190	68790
UTKC10004	clpB		-	stress	99.19	2601	1	4	215672	218272
UTKC10005	clpB		-	stress	90.47	2602	1.00038	7	74886	77486
UTKC10006	clpB		-	stress	99.85	2601	1	6	79515	82115
UTKC10007	clpB		-	stress	99.85	2601	1	8	79512	82112
UTKC10012	clpB		-	stress	99.85	2601	1	4	98964	101564
UTKC10013	clpB		-	stress	99.96	2601	1	6	79283	81883
UTKC10014	clpB		-	stress	89.89	2602	1.00038	5	71472	74072
UTKC10015	clpB		-	stress	89.4	2603	1.00077	2	420235	422835
UTKC10016	clpB		-	stress	99.92	2601	1	3	98969	101569
UTKC10017	clpB		-	stress	89.51	2603	1.00077	6	74868	77468
UTKC10018	clpB		-	stress	99.23	2601	1	3	192609	195209
UTKC10021	clpB		-	stress	99.81	2601	1	3	141166	143766
UTKC10023	clpB		-	stress	99.88	2601	1	4	191314	193914
UTKC10024	clpB		-	stress	89.51	2603	1.00077	6	99909	102509
UTKC10002	clpc		-	stress	91.2	2465	1.00081	4	394851	397313
UTKC10003	clpc		-	stress	99.96	2463	1	10	2221	4683
UTKC10004	clpc		-	stress	99.76	2463	1	5	2254	4716
UTKC10005	clpc		-	stress	91.2	2465	1.00081	4	2260	4722
UTKC10006	clpc		-	stress	99.63	2463	1	1	2258	4720
UTKC10007	clpc		-	stress	99.39	2463	1	3	296714	299176
UTKC10012	clpc		-	stress	99.39	2463	1	3	2384	4846
UTKC10013	clpc		-	stress	99.47	2463	1	12	74638	77100
UTKC10014	clpc		-	stress	92.29	2464	1.00041	1	2427	4889
UTKC10015	clpc		-	stress	90.79	2464	1.00041	4	422768	425230
UTKC10016	clpc		-	stress	99.88	2463	1	4	291110	293572
UTKC10017	clpc		-	stress	90.34	2464	1.00041	5	193879	196341
UTKC10018	clpc		-	stress	99.84	2463	1	4	2254	4716
UTKC10021	clpc		-	stress	99.84	2463	1	4	2254	4716
UTKC10023	clpc		-	stress	99.88	2463	1	7	2258	4720
UTKC10024	clpc		-	stress	90.34	2464	1.00041	5	2260	4722
UTKC10002	clpe		-	stress	89.12	2179	1.00184	3	308495	310672
UTKC10003	clpe		-	stress	99.72	2175	1	1	696555	698729
UTKC10004	clpe		-	stress	99.31	2175	1	1	482232	484406
UTKC10005	clpe		-	stress	89.12	2179	1.00184	3	308495	310672
UTKC10006	clpe		-	stress	99.26	2175	1	1	779413	781587
UTKC10007	clpe		-	stress	99.22	2175	1	1	528059	530233
UTKC10012	clpe		-	stress	99.22	2175	1	1	528125	530299
UTKC10013	clpe		-	stress	99.36	2175	1	1	196895	199069
UTKC10014	clpe		-	stress	89.39	2178	1.00138	1	718183	720360
UTKC10015	clpe		-	stress	89.07	2178	1.00138	1	274772	276949
UTKC10016	clpe		-	stress	99.36	2175	1	1	695214	697388
UTKC10017	clpe		-	stress	89.03	2178	1.00138	1	475639	477816
UTKC10018	clpe		-	stress	99.86	2175	1	1	196633	198807
UTKC10021	clpe		-	stress	99.86	2175	1	1	491310	493484
UTKC10023	clpe		-	stress	99.17	2175	1	1	128967	131141
UTKC10024	clpe		-	stress	89.03	2178	1.00138	1	706038	708215
UTKC10002	clpp		-	stress	92.29	597	1	7	130736	131332
UTKC10003	clpp		-	stress	100	597	1	5	131866	132462
UTKC10004	clpp		-	stress	99.83	597	1	7	130229	130825
UTKC10005	clpp		-	stress	92.29	597	1	6	130736	131332
UTKC10006	clpp		-	stress	100	597	1	5	75670	76266
UTKC10007	clpp		-	stress	100	597	1	7	72104	72700
UTKC10012	clpp		-	stress	100	597	1	8	72104	72700
UTKC10013	clpp		-	stress	99.83	597	1	5	131996	132592
UTKC10014	clpp		-	stress	91.96	597	1	4	129782	130378
UTKC10015	clpp		-	stress	92.81	598	1.00168	5	133874	134470
UTKC10016	clpp		-	stress	100	597	1	7	72197	72793
UTKC10017	clpp		-	stress	92.64	598	1.00168	4	133971	134567
UTKC10018	clpp		-	stress	100	597	1	7	73288	73884
UTKC10021	clpp		-	stress	99.83	597	1	6	70237	70833
UTKC10023	clpp		-	stress	99.83	597	1	8	131058	131654
UTKC10024	clpp		-	stress	92.64	598	1.00168	4	100929	101525
UTKC10002	codY	lmo1280	-	regulation; stress	93.97	780	1	2	45062	45841	127	780	2	45062	45841
UTKC10003	codY	lmo1280	-	regulation; stress	99.62	780	1	1	437533	438312	128	780	1	437533	438312
UTKC10004	codY	lmo1280	-	regulation; stress	96.67	780	1	2	132884	133663	19	780	2	132884	133663
UTKC10005	codY	lmo1280	-	regulation; stress	93.97	780	1	2	45078	45857	127	780	2	45078	45857
UTKC10006	codY	lmo1280	-	regulation; stress	99.87	780	1	2	132814	133593	129	780	2	132814	133593
UTKC10007	codY	lmo1280	-	regulation; stress	99.49	780	1	1	220811	221590	130	780	1	220811	221590
UTKC10012	codY	lmo1280	-	regulation; stress	99.49	780	1	1	220877	221656	130	780	1	220877	221656
UTKC10013	codY	lmo1280	-	regulation; stress	99.87	780	1	1	454228	455007	131	780	1	454228	455007
UTKC10014	codY	lmo1280	-	regulation; stress	95.26	780	1	1	974562	975341	132	780	1	974562	975341
UTKC10015	codY	lmo1280	-	regulation; stress	94.49	780	1	1	541233	542012	133	780	1	541233	542012
UTKC10016	codY	lmo1280	-	regulation; stress	99.62	780	1	1	438587	439366	134	780	1	438587	439366
UTKC10017	codY	lmo1280	-	regulation; stress	94.74	780	1	1	742832	743611	135	780	1	742832	743611
UTKC10018	codY	lmo1280	-	regulation; stress	99.87	780	1	1	508402	509181	129	780	1	508402	509181
UTKC10021	codY	lmo1280	-	regulation; stress	96.67	780	1	1	752700	753479	19	780	1	752700	753479
UTKC10023	codY	lmo1280	-	regulation; stress	97.82	780	1	3	220798	221577	136	780	3	220798	221577
UTKC10024	codY	lmo1280	-	regulation; stress	94.74	780	1	1	440243	441022	135	780	1	440243	441022
UTKC10003	comK	LMOf2365_2303	-	intracellular growth/survival							14	609	7	132072	132680
UTKC10004	comK	LMOf2365_2303	-	intracellular growth/survival							14	609	4	281556	282164
UTKC10006	comK	LMOf2365_2303	-	intracellular growth/survival							8	609	6	145395	146003
UTKC10007	comK	LMOf2365_2303	-	intracellular growth/survival							86	609	8	145393	146001
UTKC10012	comK	LMOf2365_2303	-	intracellular growth/survival							86	609	4	35075	35683
UTKC10013	comK	LMOf2365_2303	-	intracellular growth/survival							14	609	6	145163	145771
UTKC10016	comK	LMOf2365_2303	-	intracellular growth/survival							20	609	3	35083	35691
UTKC10023	comK	LMOf2365_2303	-	intracellular growth/survival							14	609	4	257193	257801
UTKC10002	ctaP		-	intracellular growth/survival	97.27	1575	1	1	77337	78911
UTKC10003	ctaP		-	intracellular growth/survival	97.9	1575	1	2	95969	97543
UTKC10004	ctaP		-	intracellular growth/survival	98.1	1575	1	3	91560	93134
UTKC10005	ctaP		-	intracellular growth/survival	97.27	1575	1	1	82507	84081
UTKC10006	ctaP		-	intracellular growth/survival	98.03	1575	1	3	91051	92625
UTKC10007	ctaP		-	intracellular growth/survival	97.65	1575	1	2	303450	305024
UTKC10012	ctaP		-	intracellular growth/survival	97.65	1575	1	2	303493	305067
UTKC10013	ctaP		-	intracellular growth/survival	97.84	1575	1	2	442872	444446
UTKC10014	ctaP		-	intracellular growth/survival	97.08	1575	1	2	79431	81005
UTKC10015	ctaP		-	intracellular growth/survival	97.27	1575	1	3	81660	83234
UTKC10016	ctaP		-	intracellular growth/survival	99.11	1575	1	2	415306	416880
UTKC10017	ctaP		-	intracellular growth/survival	97.33	1575	1	2	81964	83538
UTKC10018	ctaP		-	intracellular growth/survival	97.65	1575	1	2	442054	443628
UTKC10021	ctaP		-	intracellular growth/survival	98.1	1575	1	2	31777	33351
UTKC10023	ctaP		-	intracellular growth/survival	98.16	1575	1	2	452808	454382
UTKC10024	ctaP		-	intracellular growth/survival	97.33	1575	1	2	81964	83538
UTKC10002	ctsR		-	regulation; stress	91.7	458	0.997821	4	398893	399350
UTKC10003	ctsR		-	regulation; stress	99.78	459	1	10	184	642
UTKC10004	ctsR		-	regulation; stress	100	459	1	5	217	675
UTKC10005	ctsR		-	regulation; stress	91.7	458	0.997821	4	223	680
UTKC10006	ctsR		-	regulation; stress	100	459	1	1	221	679
UTKC10007	ctsR		-	regulation; stress	100	459	1	3	300755	301213
UTKC10012	ctsR		-	regulation; stress	100	459	1	3	347	805
UTKC10013	ctsR		-	regulation; stress	100	459	1	12	78679	79137
UTKC10014	ctsR		-	regulation; stress	92.81	459	1	1	390	848
UTKC10015	ctsR		-	regulation; stress	92.59	459	1	4	426809	427267
UTKC10016	ctsR		-	regulation; stress	100	459	1	4	295151	295609
UTKC10017	ctsR		-	regulation; stress	92.81	459	1	5	197920	198378
UTKC10018	ctsR		-	regulation; stress	100	459	1	4	217	675
UTKC10021	ctsR		-	regulation; stress	100	459	1	4	217	675
UTKC10023	ctsR		-	regulation; stress	100	459	1	7	221	679
UTKC10024	ctsR		-	regulation; stress	92.81	459	1	5	223	681
UTKC10002	cwhA/iap	lmo0582	-	invasion	89.73	1003	0.692202	4	64826	65821	458	1395	4	64826	66220
UTKC10003	cwhA/iap	lmo0582	-	invasion	96	1449	1	3	211301	212728	459	1428	3	211301	212728
UTKC10004	cwhA/iap	lmo0582	-	invasion	98.42	1458	1.00621	1	74306	75763	460	1458	1	74306	75763
UTKC10005	cwhA/iap	lmo0582	-	invasion	89.73	1003	0.692202	4	333752	334747	458	1395	4	333353	334747
UTKC10006	cwhA/iap	lmo0582	-	invasion	98.48	1449	1	1	367804	369240	461	1437	1	367804	369240
UTKC10007	cwhA/iap	lmo0582	-	invasion	98.69	1449	1	4	209795	211231	339	1437	4	209795	211231
UTKC10012	cwhA/iap	lmo0582	-	invasion	98.69	1449	1	5	209795	211231	339	1437	5	209795	211231
UTKC10013	cwhA/iap	lmo0582	-	invasion	97.93	1449	1	4	32979	34415	342	1437	4	32979	34415
UTKC10014	cwhA/iap	lmo0582	-	invasion	89.09	999	0.689441	1	335991	336982	462	1389	1	335594	336982
UTKC10015	cwhA/iap	lmo0582	-	invasion	91.23	924	0.637681	4	113991	114911	463	1383	4	113991	115373
UTKC10016	cwhA/iap	lmo0582	-	invasion	98.27	1449	1	5	214041	215477	464	1437	5	214041	215477
UTKC10017	cwhA/iap	lmo0582	-	invasion	89.42	1002	0.691511	1	69980	70974	465	1392	1	69583	70974
UTKC10018	cwhA/iap	lmo0582	-	invasion	97.82	1467	1.01242	5	74349	75815	466	1467	5	74349	75815
UTKC10021	cwhA/iap	lmo0582	-	invasion	96.91	1456	1.00483	1	83149	84594	467	1446	1	83149	84594
UTKC10023	cwhA/iap	lmo0582	-	invasion	96.27	1449	1	1	538613	540046	468	1434	1	538613	540046
UTKC10024	cwhA/iap	lmo0582	-	invasion	89.42	1002	0.691511	1	1112880	1113874	465	1392	1	1112880	1114271
UTKC10003	dal		-	-	96.66	1107	1	1	799586	800692
UTKC10004	dal		-	-	95.75	1107	1	1	380507	381613
UTKC10006	dal		-	-	95.84	1107	1	1	676685	677791
UTKC10007	dal		-	-	96.21	1107	1	1	633927	635033
UTKC10012	dal		-	-	96.21	1107	1	1	633993	635099
UTKC10013	dal		-	-	95.66	1107	1	1	94170	95276
UTKC10016	dal		-	-	96.66	1107	1	1	799002	800108
UTKC10018	dal		-	-	96.12	1107	1	1	93912	95018
UTKC10021	dal		-	-	95.84	1107	1	1	388580	389686
UTKC10023	dal		-	-	95.84	1107	1	1	238478	239584
UTKC10002	degU		-	regulation	94.61	687	1	7	80110	80796
UTKC10003	degU		-	regulation	100	687	1	5	79953	80639
UTKC10004	degU		-	regulation	100	687	1	7	78316	79002
UTKC10005	degU		-	regulation	94.61	687	1	6	80110	80796
UTKC10006	degU		-	regulation	100	687	1	5	127492	128178
UTKC10007	degU		-	regulation	100	687	1	7	123927	124613
UTKC10012	degU		-	regulation	100	687	1	8	123927	124613
UTKC10013	degU		-	regulation	100	687	1	5	80083	80769
UTKC10014	degU		-	regulation	94.76	687	1	4	79160	79846
UTKC10015	degU		-	regulation	95.05	687	1	5	81922	82608
UTKC10016	degU		-	regulation	100	687	1	7	124018	124704
UTKC10017	degU		-	regulation	95.05	687	1	4	82020	82706
UTKC10018	degU		-	regulation	100	687	1	7	125110	125796
UTKC10021	degU		-	regulation	100	687	1	6	122060	122746
UTKC10023	degU		-	regulation	100	687	1	8	79147	79833
UTKC10024	degU		-	regulation	95.05	687	1	4	152790	153476
UTKC10002	dltA	lmo0974	-	adhesion	89.76	1533	1	3	286667	288199	295	1533	3	286667	288199
UTKC10003	dltA	lmo0974	-	adhesion	99.93	1533	1	1	719035	720567	2	1533	1	719035	720567
UTKC10004	dltA	lmo0974	-	adhesion	99.93	1533	1	1	460394	461926	2	1533	1	460394	461926
UTKC10005	dltA	lmo0974	-	adhesion	89.76	1533	1	3	286667	288199	295	1533	3	286667	288199
UTKC10006	dltA	lmo0974	-	adhesion	99.93	1533	1	1	757576	759108	2	1533	1	757576	759108
UTKC10007	dltA	lmo0974	-	adhesion	99.93	1533	1	1	550539	552071	2	1533	1	550539	552071
UTKC10012	dltA	lmo0974	-	adhesion	99.93	1533	1	1	550605	552137	2	1533	1	550605	552137
UTKC10013	dltA	lmo0974	-	adhesion	99.87	1533	1	1	175058	176590	39	1533	1	175058	176590
UTKC10014	dltA	lmo0974	-	adhesion	89.82	1533	1	1	696356	697888	296	1533	1	696356	697888
UTKC10015	dltA	lmo0974	-	adhesion	88.98	1533	1	1	252939	254471	297	1533	1	252939	254471
UTKC10016	dltA	lmo0974	-	adhesion	99.87	1533	1	1	717693	719225	298	1533	1	717693	719225
UTKC10017	dltA	lmo0974	-	adhesion	89.24	1533	1	1	453808	455340	299	1533	1	453808	455340
UTKC10018	dltA	lmo0974	-	adhesion	99.93	1533	1	1	174795	176327	2	1533	1	174795	176327
UTKC10021	dltA	lmo0974	-	adhesion	99.93	1533	1	1	469474	471006	2	1533	1	469474	471006
UTKC10023	dltA	lmo0974	-	adhesion	99.87	1533	1	1	151447	152979	300	1533	1	151447	152979
UTKC10024	dltA	lmo0974	-	adhesion	89.24	1533	1	1	728514	730046	299	1533	1	728514	730046
UTKC10013	Eut_operon		-	stress;regulation	99.24	15038	1	1	348155	363192
UTKC10002	fbpA	lmo1829	-	adherence	90.02	1714	1.00058	5	212725	214437	427	1713	5	212725	214437
UTKC10003	fbpA	lmo1829	-	adherence	99.82	1713	1	4	200412	202124	428	1713	4	200412	202124
UTKC10004	fbpA	lmo1829	-	adherence	99.88	1713	1	6	50338	52050	429	1713	6	50338	52050
UTKC10005	fbpA	lmo1829	-	adherence	90.02	1714	1.00058	5	50944	52656	427	1713	5	50944	52656
UTKC10006	fbpA	lmo1829	-	adherence	99.88	1713	1	4	336730	338442	57	1713	4	336730	338442
UTKC10007	fbpA	lmo1829	-	adherence	99.71	1713	1	5	50672	52384	311	1713	5	50672	52384
UTKC10012	fbpA	lmo1829	-	adherence	99.71	1713	1	6	50672	52384	311	1713	6	50672	52384
UTKC10013	fbpA	lmo1829	-	adherence	99.82	1713	1	3	50026	51738	371	1713	3	50026	51738
UTKC10014	fbpA	lmo1829	-	adherence	91.72	1714	1.00058	3	291922	293634	430	1713	3	291922	293634
UTKC10015	fbpA	lmo1829	-	adherence	92.24	1714	1.00058	2	52388	54100	431	1713	2	52388	54100
UTKC10016	fbpA	lmo1829	-	adherence	99.71	1713	1	6	200505	202217	432	1713	6	200505	202217
UTKC10017	fbpA	lmo1829	-	adherence	92.07	1714	1.00058	3	294170	295882	433	1713	3	294170	295882
UTKC10018	fbpA	lmo1829	-	adherence	99.82	1713	1	6	49937	51649	434	1713	6	49937	51649
UTKC10021	fbpA	lmo1829	-	adherence	99.71	1713	1	5	50242	51954	295	1713	5	50242	51954
UTKC10023	fbpA	lmo1829	-	adherence	99.88	1713	1	5	49877	51589	370	1713	5	49877	51589
UTKC10024	fbpA	lmo1829	-	adherence	92.07	1714	1.00058	3	50726	52438	433	1713	3	50726	52438
UTKC10002	flaA		-	motility; invasion	98.61	864	1	3	34425	35288
UTKC10003	flaA		-	motility; invasion	100	864	1	3	103737	104600
UTKC10004	flaA		-	motility; invasion	100	864	1	1	180984	181847
UTKC10005	flaA		-	motility; invasion	98.61	864	1	3	34425	35288
UTKC10006	flaA		-	motility; invasion	100	864	1	1	480031	480894
UTKC10007	flaA		-	motility; invasion	100	864	1	4	103735	104598
UTKC10012	flaA		-	motility; invasion	100	864	1	5	103735	104598
UTKC10013	flaA		-	motility; invasion	100	864	1	7	73895	74758
UTKC10014	flaA		-	motility; invasion	98.73	864	1	1	439856	440719
UTKC10015	flaA		-	motility; invasion	98.5	864	1	4	11388	12251
UTKC10016	flaA		-	motility; invasion	100	864	1	5	103879	104742
UTKC10017	flaA		-	motility; invasion	98.61	864	1	1	183651	184514
UTKC10018	flaA		-	motility; invasion	100	864	1	5	181025	181888
UTKC10021	flaA		-	motility; invasion	100	864	1	1	189807	190670
UTKC10023	flaA		-	motility; invasion	100	864	1	1	431037	431900
UTKC10024	flaA		-	motility; invasion	98.61	864	1	1	999340	1000203
UTKC10002	flgC		-	-	94.89	411	1	3	52520	52930
UTKC10003	flgC		-	-	99.27	411	1	3	86095	86505
UTKC10004	flgC		-	-	100	411	1	1	199079	199489
UTKC10005	flgC		-	-	94.89	411	1	3	52520	52930
UTKC10006	flgC		-	-	100	411	1	1	498127	498537
UTKC10007	flgC		-	-	100	411	1	4	86093	86503
UTKC10012	flgC		-	-	100	411	1	5	86093	86503
UTKC10013	flgC		-	-	100	411	1	7	91990	92400
UTKC10014	flgC		-	-	92.21	411	1	1	457948	458358
UTKC10015	flgC		-	-	92.21	411	1	1	5823	6233
UTKC10016	flgC		-	-	100	411	1	5	86238	86648
UTKC10017	flgC		-	-	92.46	411	1	1	201737	202147
UTKC10018	flgC		-	-	100	411	1	5	199120	199530
UTKC10021	flgC		-	-	100	411	1	1	207902	208312
UTKC10023	flgC		-	-	93.19	411	1	1	413395	413805
UTKC10024	flgC		-	-	92.46	411	1	1	981707	982117
UTKC10002	flgE		-	-	92.48	1236	1	3	40045	41280
UTKC10003	flgE		-	-	99.11	1236	1	3	97745	98980
UTKC10004	flgE		-	-	93.45	1236	1	1	186604	187839
UTKC10005	flgE		-	-	92.48	1236	1	3	40045	41280
UTKC10006	flgE		-	-	97.57	1236	1	1	485651	486886
UTKC10007	flgE		-	-	97.33	1236	1	4	97743	98978
UTKC10012	flgE		-	-	97.33	1236	1	5	97743	98978
UTKC10013	flgE		-	-	97.41	1236	1	7	79515	80750
UTKC10014	flgE		-	-	92.41	1238	1.00162	1	445476	446711
UTKC10015	flgE		-	-	92.23	1236	1	4	5402	6637
UTKC10016	flgE		-	-	97.82	1236	1	5	97887	99122
UTKC10017	flgE		-	-	91.83	1236	1	1	189265	190500
UTKC10018	flgE		-	-	97.65	1236	1	5	186645	187880
UTKC10021	flgE		-	-	98.95	1236	1	1	195427	196662
UTKC10023	flgE		-	-	97.41	1236	1	1	425045	426280
UTKC10024	flgE		-	-	91.83	1236	1	1	993354	994589
UTKC10002	fri		-	stress; intracellular growth/survival	96.15	467	0.991507	3	260723	261189
UTKC10003	fri		-	stress; intracellular growth/survival	99.79	471	1	1	746075	746545
UTKC10004	fri		-	stress; intracellular growth/survival	99.79	471	1	1	434417	434887
UTKC10005	fri		-	stress; intracellular growth/survival	96.15	467	0.991507	3	260723	261189
UTKC10006	fri		-	stress; intracellular growth/survival	99.79	471	1	1	731596	732066
UTKC10007	fri		-	stress; intracellular growth/survival	99.79	471	1	1	577577	578047
UTKC10012	fri		-	stress; intracellular growth/survival	99.79	471	1	1	577643	578113
UTKC10013	fri		-	stress; intracellular growth/survival	99.79	471	1	1	149079	149549
UTKC10014	fri		-	stress; intracellular growth/survival	96.15	467	0.991507	1	670396	670862
UTKC10015	fri		-	stress; intracellular growth/survival	97	467	0.991507	1	226979	227445
UTKC10016	fri		-	stress; intracellular growth/survival	99.79	471	1	1	744730	745200
UTKC10017	fri		-	stress; intracellular growth/survival	96.79	467	0.991507	1	427846	428312
UTKC10018	fri		-	stress; intracellular growth/survival	99.79	471	1	1	148818	149288
UTKC10021	fri		-	stress; intracellular growth/survival	99.79	471	1	1	443495	443965
UTKC10023	fri		-	stress; intracellular growth/survival	99.79	471	1	1	178488	178958
UTKC10024	fri		-	stress; intracellular growth/survival	96.79	467	0.991507	1	755542	756008
UTKC10001	fur	lmo1956	-	regulation							95	456	2	453133	453588
UTKC10002	fur	lmo1956	-	regulation	91.39	453	1	5	84773	85225	96	453	5	84773	85225
UTKC10003	fur	lmo1956	-	regulation	100	453	1	4	75078	75530	1	453	4	75078	75530
UTKC10004	fur	lmo1956	-	regulation	100	453	1	6	176927	177379	1	453	6	176927	177379
UTKC10005	fur	lmo1956	-	regulation	91.39	453	1	5	180156	180608	96	453	5	180156	180608
UTKC10006	fur	lmo1956	-	regulation	100	453	1	4	211398	211850	1	453	4	211398	211850
UTKC10007	fur	lmo1956	-	regulation	100	453	1	5	177265	177717	1	453	5	177265	177717
UTKC10012	fur	lmo1956	-	regulation	100	453	1	6	177265	177717	1	453	6	177265	177717
UTKC10013	fur	lmo1956	-	regulation	100	453	1	3	176623	177075	1	453	3	176623	177075
UTKC10014	fur	lmo1956	-	regulation	91.39	453	1	3	165986	166438	97	453	3	165986	166438
UTKC10015	fur	lmo1956	-	regulation	91.61	453	1	2	178971	179423	98	453	2	178971	179423
UTKC10016	fur	lmo1956	-	regulation	100	453	1	6	75169	75621	1	453	6	75169	75621
UTKC10017	fur	lmo1956	-	regulation	91.61	453	1	3	165764	166216	98	453	3	165764	166216
UTKC10018	fur	lmo1956	-	regulation	100	453	1	6	176529	176981	1	453	6	176529	176981
UTKC10021	fur	lmo1956	-	regulation	100	453	1	5	176837	177289	1	453	5	176837	177289
UTKC10023	fur	lmo1956	-	regulation	100	453	1	5	176469	176921	1	453	5	176469	176921
UTKC10024	fur	lmo1956	-	regulation	91.61	453	1	3	180392	180844	98	453	3	180392	180844
UTKC10001	gadA		-	-	88.62	1389	1	7	64883	66271
UTKC10004	gadA		-	-	99.93	1389	1	5	231658	233046
UTKC10006	gadA		-	-	99.71	1389	1	1	220188	221576
UTKC10007	gadA		-	-	99.93	1389	1	3	72039	73427
UTKC10012	gadA		-	-	99.93	1389	1	3	228133	229521
UTKC10016	gadA		-	-	99.71	1389	1	4	61297	62685
UTKC10018	gadA		-	-	99.93	1389	1	4	233480	234868
UTKC10021	gadA		-	-	99.78	1389	1	4	222353	223741
UTKC10002	gadB		-	-	91.61	1395	1	6	257404	258798
UTKC10003	gadB		-	-	98.42	1395	1	7	163070	164464
UTKC10004	gadB		-	-	98.85	1395	1	4	312555	313949
UTKC10005	gadB		-	-	91.61	1395	1	7	179595	180989
UTKC10006	gadB		-	-	98.71	1395	1	6	176396	177790
UTKC10007	gadB		-	-	98.49	1395	1	8	176393	177787
UTKC10012	gadB		-	-	98.49	1395	1	4	3289	4683
UTKC10013	gadB		-	-	98.57	1395	1	6	176160	177554
UTKC10014	gadB		-	-	91.54	1395	1	5	176191	177585
UTKC10015	gadB		-	-	91.4	1395	1	2	518360	519754
UTKC10016	gadB		-	-	98.49	1395	1	3	3296	4690
UTKC10017	gadB		-	-	90.97	1395	1	6	173655	175049
UTKC10018	gadB		-	-	98.64	1395	1	3	329035	330429
UTKC10021	gadB		-	-	98.92	1395	1	3	5952	7346
UTKC10023	gadB		-	-	92.54	1395	1	4	288197	289591
UTKC10024	gadB		-	-	90.97	1395	1	6	2328	3722
UTKC10002	gadC		-	-	93.18	1524	1	6	255868	257391
UTKC10003	gadC		-	-	99.15	1524	1	7	161534	163057
UTKC10004	gadC		-	-	98.16	1524	1	4	311019	312542
UTKC10005	gadC		-	-	93.18	1524	1	7	178059	179582
UTKC10006	gadC		-	-	97.9	1524	1	6	174860	176383
UTKC10007	gadC		-	-	99.02	1524	1	8	174857	176380
UTKC10012	gadC		-	-	99.02	1524	1	4	4696	6219
UTKC10013	gadC		-	-	98.43	1524	1	6	174624	176147
UTKC10014	gadC		-	-	93.9	1524	1	5	174654	176177
UTKC10015	gadC		-	-	94.16	1524	1	2	516824	518347
UTKC10016	gadC		-	-	97.24	1524	1	3	4703	6226
UTKC10017	gadC		-	-	94.42	1524	1	6	172119	173642
UTKC10018	gadC		-	-	97.97	1524	1	3	327499	329022
UTKC10021	gadC		-	-	98.16	1524	1	3	7359	8882
UTKC10023	gadC		-	-	99.48	1524	1	4	286661	288184
UTKC10024	gadC		-	-	94.42	1524	1	6	3735	5258
UTKC10017	gltA	LMOf2365_2740	-	teichoic acid biosynthesis							101	1854	2	387396	389249
UTKC10024	gltA	LMOf2365_2740	-	teichoic acid biosynthesis							101	1854	2	387396	389249
UTKC10015	gltB	LMOf2365_2741	-	teichoic acid biosynthesis							71	948	3	317412	318359
UTKC10017	gltB	LMOf2365_2741	-	teichoic acid biosynthesis							72	948	2	386438	387385
UTKC10024	gltB	LMOf2365_2741	-	teichoic acid biosynthesis							72	948	2	386438	387385
UTKC10002	Gmar		-	motility	92.42	1914	1	3	31352	33265
UTKC10003	Gmar		-	motility	93	1914	1	3	105759	107672
UTKC10004	Gmar		-	motility	93.05	1914	1	1	177912	179825
UTKC10005	Gmar		-	motility	92.42	1914	1	3	31352	33265
UTKC10006	Gmar		-	motility	93.05	1914	1	1	476959	478872
UTKC10007	Gmar		-	motility	92.22	1914	1	4	105757	107670
UTKC10012	Gmar		-	motility	92.22	1914	1	5	105757	107670
UTKC10013	Gmar		-	motility	93	1914	1	7	70823	72736
UTKC10014	Gmar		-	motility	92.42	1914	1	1	436783	438696
UTKC10015	Gmar		-	motility	90.49	1914	1	4	13409	15322
UTKC10016	Gmar		-	motility	93.16	1914	1	5	105901	107814
UTKC10017	Gmar		-	motility	90.7	1914	1	1	180579	182492
UTKC10018	Gmar		-	motility	92.89	1914	1	5	177953	179866
UTKC10021	Gmar		-	motility	92.74	1914	1	1	186735	188648
UTKC10023	Gmar		-	motility	93	1914	1	1	433059	434972
UTKC10024	Gmar		-	motility	90.7	1914	1	1	1001362	1003275
UTKC10001	gtcA	lmo2549	-	teichoic acid biosynthesis							124	438	2	215250	215687
UTKC10002	gtcA	lmo2549	-	teichoic acid biosynthesis							121	438	7	47679	48116
UTKC10003	gtcA	lmo2549	-	teichoic acid biosynthesis	100	438	1	5	49058	49495	1	438	5	49058	49495
UTKC10004	gtcA	lmo2549	-	teichoic acid biosynthesis	100	438	1	7	47421	47858	1	438	7	47421	47858
UTKC10005	gtcA	lmo2549	-	teichoic acid biosynthesis							121	438	6	47679	48116
UTKC10006	gtcA	lmo2549	-	teichoic acid biosynthesis	100	438	1	5	158635	159072	1	438	5	158635	159072
UTKC10007	gtcA	lmo2549	-	teichoic acid biosynthesis	100	438	1	7	155071	155508	1	438	7	155071	155508
UTKC10012	gtcA	lmo2549	-	teichoic acid biosynthesis	100	438	1	8	155071	155508	1	438	8	155071	155508
UTKC10013	gtcA	lmo2549	-	teichoic acid biosynthesis	100	438	1	5	49189	49626	1	438	5	49189	49626
UTKC10014	gtcA	lmo2549	-	teichoic acid biosynthesis							122	438	4	46717	47154
UTKC10015	gtcA	lmo2549	-	teichoic acid biosynthesis							123	438	5	51033	51470
UTKC10016	gtcA	lmo2549	-	teichoic acid biosynthesis	100	438	1	7	155162	155599	1	438	7	155162	155599
UTKC10017	gtcA	lmo2549	-	teichoic acid biosynthesis							123	438	4	51128	51565
UTKC10018	gtcA	lmo2549	-	teichoic acid biosynthesis	100	438	1	7	156252	156689	1	438	7	156252	156689
UTKC10021	gtcA	lmo2549	-	teichoic acid biosynthesis	100	438	1	6	153204	153641	1	438	6	153204	153641
UTKC10023	gtcA	lmo2549	-	teichoic acid biosynthesis	100	438	1	8	48251	48688	1	438	8	48251	48688
UTKC10024	gtcA	lmo2549	-	teichoic acid biosynthesis							123	438	4	183931	184368
UTKC10002	hfq		-	stress	98.29	234	1	2	68330	68563
UTKC10003	hfq		-	stress	100	234	1	1	419137	419370
UTKC10004	hfq		-	stress	100	234	1	2	151862	152095
UTKC10005	hfq		-	stress	98.29	234	1	2	68346	68579
UTKC10006	hfq		-	stress	100	234	1	2	151756	151989
UTKC10007	hfq		-	stress	100	234	1	1	202414	202647
UTKC10012	hfq		-	stress	100	234	1	1	202480	202713
UTKC10013	hfq		-	stress	100	234	1	1	473189	473422
UTKC10014	hfq		-	stress	97.01	234	1	1	997849	998082
UTKC10015	hfq		-	stress	97.01	234	1	1	564510	564743
UTKC10016	hfq		-	stress	100	234	1	1	420173	420406
UTKC10017	hfq		-	stress	97.01	234	1	1	766109	766342
UTKC10018	hfq		-	stress	100	234	1	1	527361	527594
UTKC10021	hfq		-	stress	100	234	1	1	771642	771875
UTKC10023	hfq		-	stress	100	234	1	3	202402	202635
UTKC10024	hfq		-	stress	97.01	234	1	1	417512	417745
UTKC10003	hly	lmo0202	LIPI-1	toxin	99.69	1590	1	2	30123	31712	558	1590	2	30123	31712
UTKC10004	hly	lmo0202	LIPI-1	toxin	99.81	1590	1	3	24959	26548	461	1590	3	24959	26548
UTKC10006	hly	lmo0202	LIPI-1	toxin	99.5	1590	1	3	24872	26461	294	1590	3	24872	26461
UTKC10007	hly	lmo0202	LIPI-1	toxin	99.94	1590	1	12	24872	26461	290	1590	12	24872	26461
UTKC10012	hly	lmo0202	LIPI-1	toxin	99.94	1590	1	11	24872	26461	290	1590	11	24872	26461
UTKC10013	hly	lmo0202	LIPI-1	toxin	99.5	1590	1	14	32596	34185	295	1590	14	32596	34185
UTKC10016	hly	lmo0202	LIPI-1	toxin	99.81	1590	1	9	47095	48684	461	1590	9	47095	48684
UTKC10018	hly	lmo0202	LIPI-1	toxin	99.87	1590	1	10	29950	31539	136	1590	10	29950	31539
UTKC10021	hly	lmo0202	LIPI-1	toxin	99.87	1590	1	10	32608	34197	312	1590	10	32608	34197
UTKC10023	hly	lmo0202	LIPI-1	toxin	99.94	1590	1	10	32623	34212	12	1590	10	32623	34212
UTKC10003	hpt/uHpt	lmo0838	-	intracellular growth/survival	97.98	1386	1	1	855172	856557	306	1386	1	855172	856557
UTKC10004	hpt/uHpt	lmo0838	-	intracellular growth/survival	97.76	1386	1	1	324713	326098	264	1386	1	324713	326098
UTKC10006	hpt/uHpt	lmo0838	-	intracellular growth/survival	98.12	1386	1	1	620873	622258	56	1386	1	620873	622258
UTKC10007	hpt/uHpt	lmo0838	-	intracellular growth/survival	98.2	1386	1	1	689467	690852	222	1386	1	689467	690852
UTKC10012	hpt/uHpt	lmo0838	-	intracellular growth/survival	98.2	1386	1	1	689533	690918	222	1386	1	689533	690918
UTKC10013	hpt/uHpt	lmo0838	-	intracellular growth/survival	98.05	1386	1	1	38350	39735	154	1386	1	38350	39735
UTKC10016	hpt/uHpt	lmo0838	-	intracellular growth/survival	97.62	1386	1	1	854563	855948	307	1386	1	854563	855948
UTKC10018	hpt/uHpt	lmo0838	-	intracellular growth/survival	98.05	1386	1	1	38091	39476	95	1386	1	38091	39476
UTKC10021	hpt/uHpt	lmo0838	-	intracellular growth/survival	97.76	1386	1	1	332721	334106	264	1386	1	332721	334106
UTKC10023	hpt/uHpt	lmo0838	-	intracellular growth/survival	97.91	1386	1	1	293994	295379	308	1386	1	293994	295379
UTKC10002	htrA		-	stress	91.5	1506	1.002	4	325700	327205
UTKC10003	htrA		-	stress	99.14	1503	1	10	83689	85191
UTKC10004	htrA		-	stress	98.47	1506	1.002	5	75027	76532
UTKC10005	htrA		-	stress	91.5	1506	1.002	4	72368	73873
UTKC10006	htrA		-	stress	98.14	1506	1.002	1	70468	71973
UTKC10007	htrA		-	stress	99.53	1503	1	3	229463	230965
UTKC10012	htrA		-	stress	99.53	1503	1	3	70595	72097
UTKC10013	htrA		-	stress	99.27	1503	1	12	99	1601
UTKC10014	htrA		-	stress	91.77	1506	1.002	1	72538	74043
UTKC10015	htrA		-	stress	91.63	1506	1.002	4	349930	351435
UTKC10016	htrA		-	stress	98.47	1506	1.002	4	221837	223342
UTKC10017	htrA		-	stress	91.7	1506	1.002	5	121041	122546
UTKC10018	htrA		-	stress	98.54	1506	1.002	4	70463	71968
UTKC10021	htrA		-	stress	98.27	1506	1.002	4	70466	71971
UTKC10023	htrA		-	stress	98.54	1506	1.002	7	75029	76534
UTKC10024	htrA		-	stress	91.7	1506	1.002	5	76055	77560
UTKC10003	hupC		-	-	95.71	792	1	5	178599	179390
UTKC10004	hupC		-	-	96.84	792	1	7	214829	215620
UTKC10006	hupC		-	-	99.49	792	1	5	30879	31670
UTKC10007	hupC		-	-	95.08	792	1	7	28470	29261
UTKC10012	hupC		-	-	95.08	792	1	8	28470	29261
UTKC10013	hupC		-	-	95.96	792	1	5	176698	177489
UTKC10014	hupC		-	-	85.86	792	1	4	175116	175907
UTKC10016	hupC		-	-	96.84	792	1	7	25400	26191
UTKC10018	hupC		-	-	97.1	792	1	7	29550	30341
UTKC10021	hupC		-	-	97.1	792	1	6	25281	26072
UTKC10023	hupC		-	-	97.1	792	1	11	9827	10618
UTKC10003	inlA	lmo0433	-	internalin; invasion	99.17	2403	1	6	130309	132711	972	2403	6	130309	132711
UTKC10004	inlA	lmo0433	-	internalin; invasion	98.96	2403	1	5	213358	215760	359	2403	5	213358	215760
UTKC10006	inlA	lmo0433	-	internalin; invasion	97.71	2403	1	1	201901	204294	391	2394	1	201901	204294
UTKC10007	inlA	lmo0433	-	internalin; invasion	97.79	2403	1	3	89323	91725	349	2403	3	89323	91725
UTKC10012	inlA	lmo0433	-	internalin; invasion	97.79	2403	1	3	209835	212237	349	2403	3	209835	212237
UTKC10013	inlA	lmo0433	-	internalin; invasion	97.3	2403	1	4	188815	191208	392	2394	4	188815	191208
UTKC10016	inlA	lmo0433	-	internalin; invasion	99.17	2403	1	4	78578	80980	393	2403	4	78578	80980
UTKC10018	inlA	lmo0433	-	internalin; invasion	98.21	2406	1.00125	4	199018	201423	394	2406	4	199018	201423
UTKC10021	inlA	lmo0433	-	internalin; invasion	98.34	2403	1	4	204056	206458	397	2403	4	204056	206458
UTKC10023	inlA	lmo0433	-	internalin; invasion	98.67	2403	1	1	689321	691714	402	2394	1	689321	691714
UTKC10003	inlB	lmo0434	-	internalin; invasion	99.47	1893	1	6	132796	134688	747	1893	6	132796	134688
UTKC10004	inlB	lmo0434	-	internalin; invasion	99.68	1893	1	5	215845	217737	10	1893	5	215845	217737
UTKC10006	inlB	lmo0434	-	internalin; invasion	99.31	1893	1	1	204379	206271	426	1893	1	204379	206271
UTKC10007	inlB	lmo0434	-	internalin; invasion	99.26	1893	1	3	87346	89238	71	1893	3	87346	89238
UTKC10012	inlB	lmo0434	-	internalin; invasion	99.26	1893	1	3	212322	214214	71	1893	3	212322	214214
UTKC10013	inlB	lmo0434	-	internalin; invasion	99.21	1893	1	4	186838	188730	444	1893	4	186838	188730
UTKC10016	inlB	lmo0434	-	internalin; invasion	99.31	1893	1	4	76601	78493	448	1893	4	76601	78493
UTKC10018	inlB	lmo0434	-	internalin; invasion	100	1893	1	4	201508	203400	1	1893	4	201508	203400
UTKC10021	inlB	lmo0434	-	internalin; invasion	99.05	1893	1	4	206543	208435	449	1893	4	206543	208435
UTKC10023	inlB	lmo0434	-	internalin; invasion	98.2	1893	1	1	687344	689236	451	1893	1	687344	689236
UTKC10003	inlC	lmo1786	-	internalin; immune evasion/defense	99.55	891	1	4	245093	245983	176	891	4	245093	245983
UTKC10004	inlC	lmo1786	-	internalin; immune evasion/defense	99.78	891	1	6	6349	7239	177	891	6	6349	7239
UTKC10006	inlC	lmo1786	-	internalin; immune evasion/defense	99.66	891	1	10	10179	11069	178	891	10	10179	11069
UTKC10007	inlC	lmo1786	-	internalin; immune evasion/defense	99.89	891	1	5	6725	7615	9	891	5	6725	7615
UTKC10012	inlC	lmo1786	-	internalin; immune evasion/defense	99.89	891	1	6	6725	7615	9	891	6	6725	7615
UTKC10013	inlC	lmo1786	-	internalin; immune evasion/defense	99.66	890	0.998878	3	6351	7240	179	891	3	6350	7240
UTKC10016	inlC	lmo1786	-	internalin; immune evasion/defense	99.78	891	1	6	245026	245916	177	891	6	245026	245916
UTKC10018	inlC	lmo1786	-	internalin; immune evasion/defense	99.55	891	1	6	6349	7239	154	891	6	6349	7239
UTKC10021	inlC	lmo1786	-	internalin; immune evasion/defense	99.78	891	1	5	6403	7293	135	891	5	6403	7293
UTKC10023	inlC	lmo1786	-	internalin; immune evasion/defense	99.55	891	1	5	6349	7239	154	891	5	6349	7239
UTKC10002	inlC2	LMON_RS01340	-	internalin							356	1632	4	360615	362246
UTKC10003	inlC2	LMON_RS01340	-	internalin							25	1647	10	38002	39648
UTKC10004	inlC2	LMON_RS01340	-	internalin							357	1647	5	40587	42233
UTKC10005	inlC2	LMON_RS01340	-	internalin							356	1632	4	37327	38958
UTKC10006	inlC2	LMON_RS01340	-	internalin							358	1647	1	36031	37677
UTKC10007	inlC2	LMON_RS01340	-	internalin							248	1647	3	263755	265401
UTKC10012	inlC2	LMON_RS01340	-	internalin							248	1647	3	36159	37805
UTKC10013	inlC2	LMON_RS01340	-	internalin							359	1647	12	37121	38767
UTKC10014	inlC2	LMON_RS01340	-	internalin							360	1629	1	37489	39117
UTKC10015	inlC2	LMON_RS01340	-	internalin							361	1641	4	388536	390176
UTKC10016	inlC2	LMON_RS01340	-	internalin							362	1647	4	256136	257782
UTKC10017	inlC2	LMON_RS01340	-	internalin							363	1641	5	159646	161286
UTKC10018	inlC2	LMON_RS01340	-	internalin							364	1647	4	36023	37669
UTKC10021	inlC2	LMON_RS01340	-	internalin							365	1647	4	36026	37672
UTKC10023	inlC2	LMON_RS01340	-	internalin							366	1647	7	40590	42236
UTKC10024	inlC2	LMON_RS01340	-	internalin							363	1641	5	37315	38955
UTKC10003	inlD	LMON_RS01345	-	internalin							316	1704	10	39856	41559
UTKC10004	inlD	LMON_RS01345	-	internalin							235	1704	5	42441	44144
UTKC10006	inlD	LMON_RS01345	-	internalin							317	1704	1	37885	39588
UTKC10007	inlD	LMON_RS01345	-	internalin							318	1704	3	261844	263547
UTKC10012	inlD	LMON_RS01345	-	internalin							318	1704	3	38013	39716
UTKC10013	inlD	LMON_RS01345	-	internalin							319	1716	12	35198	36913
UTKC10015	inlD	LMON_RS01345	-	internalin							320	1713	4	386624	388336
UTKC10016	inlD	LMON_RS01345	-	internalin							321	1704	4	254225	255928
UTKC10017	inlD	LMON_RS01345	-	internalin							322	1713	5	157734	159446
UTKC10018	inlD	LMON_RS01345	-	internalin							323	1704	4	37877	39580
UTKC10021	inlD	LMON_RS01345	-	internalin							324	1704	4	37880	39583
UTKC10023	inlD	LMON_RS01345	-	internalin							325	1704	7	42444	44147
UTKC10024	inlD	LMON_RS01345	-	internalin							322	1713	5	39155	40867
UTKC10003	inlE	lmo0264	-	internalin							303	1500	10	41768	43267
UTKC10004	inlE	lmo0264	-	internalin							82	1500	5	44353	45852
UTKC10006	inlE	lmo0264	-	internalin							304	1500	1	39797	41296
UTKC10007	inlE	lmo0264	-	internalin							236	1500	3	260136	261635
UTKC10012	inlE	lmo0264	-	internalin							236	1500	3	39925	41424
UTKC10013	inlE	lmo0264	-	internalin							275	1500	12	33490	34989
UTKC10016	inlE	lmo0264	-	internalin							305	1500	4	252517	254016
UTKC10018	inlE	lmo0264	-	internalin							269	1500	4	39789	41288
UTKC10021	inlE	lmo0264	-	internalin							306	1500	4	39792	41291
UTKC10023	inlE	lmo0264	-	internalin							303	1500	7	44356	45855
UTKC10003	inlF	lmo0409	-	internalin; adherence; adhesion	97.81	2466	1	6	105392	107857	14	2466	6	105392	107857
UTKC10004	inlF	lmo0409	-	internalin; adherence; adhesion	99.8	2466	1	5	188442	190907	432	2466	5	188442	190907
UTKC10006	inlF	lmo0409	-	internalin; adherence; adhesion	98.7	2466	1	1	176983	179448	433	2466	1	176983	179448
UTKC10007	inlF	lmo0409	-	internalin; adherence; adhesion	98.74	2466	1	3	114176	116641	382	2466	3	114176	116641
UTKC10012	inlF	lmo0409	-	internalin; adherence; adhesion	98.74	2466	1	3	184919	187384	382	2466	3	184919	187384
UTKC10013	inlF	lmo0409	-	internalin; adherence; adhesion	97.69	2466	1	4	213661	216126	434	2466	4	213661	216126
UTKC10015	inlF	lmo0409	-	internalin; adherence; adhesion	86.27	2461	0.997972	4	258317	260762
UTKC10016	inlF	lmo0409	-	internalin; adherence; adhesion	99.64	2466	1	4	103422	105887	435	2466	4	103422	105887
UTKC10017	inlF	lmo0409	-	internalin; adherence; adhesion	88.36	2148	0.871046	5	10	2154
UTKC10018	inlF	lmo0409	-	internalin; adherence; adhesion	99.47	2466	1	4	174102	176567	436	2466	4	174102	176567
UTKC10021	inlF	lmo0409	-	internalin; adherence; adhesion	99.27	2466	1	4	179145	181610	437	2466	4	179145	181610
UTKC10023	inlF	lmo0409	-	internalin; adherence; adhesion	98.34	2466	1	1	714154	716619	438	2466	1	714154	716619
UTKC10024	inlF	lmo0409	-	internalin; adherence; adhesion	88.36	2148	0.871046	5	196447	198591
UTKC10002	inlG	lmo0262	-	internalin							104	1455	4	362373	363827
UTKC10003	inlG	lmo0262	-	internalin							105	1473	10	36392	37864
UTKC10004	inlG	lmo0262	-	internalin							17	1473	5	38977	40449
UTKC10005	inlG	lmo0262	-	internalin							104	1455	4	35746	37200
UTKC10006	inlG	lmo0262	-	internalin							106	1473	1	34421	35893
UTKC10007	inlG	lmo0262	-	internalin							73	1473	3	265539	267011
UTKC10012	inlG	lmo0262	-	internalin							73	1473	3	34549	36021
UTKC10013	inlG	lmo0262	-	internalin							107	1473	12	38905	40377
UTKC10014	inlG	lmo0262	-	internalin							108	1455	1	35907	37361
UTKC10015	inlG	lmo0262	-	internalin							109	1455	4	390300	391754
UTKC10016	inlG	lmo0262	-	internalin							17	1473	4	257920	259392
UTKC10017	inlG	lmo0262	-	internalin							110	1455	5	161410	162864
UTKC10018	inlG	lmo0262	-	internalin							111	1473	4	34416	35888
UTKC10021	inlG	lmo0262	-	internalin							112	1473	4	34416	35888
UTKC10023	inlG	lmo0262	-	internalin							113	1473	7	38980	40452
UTKC10024	inlG	lmo0262	-	internalin							110	1455	5	35737	37191
UTKC10002	inlH	lmo0263	-	internalin; immune evasion/defense							410	1632	4	360615	362246
UTKC10003	inlH	lmo0263	-	internalin; immune evasion/defense	96.3	1649	1.00121	10	38002	39648	28	1647	10	38002	39648
UTKC10004	inlH	lmo0263	-	internalin; immune evasion/defense	96.36	1649	1.00121	5	40587	42233	411	1647	5	40587	42233
UTKC10005	inlH	lmo0263	-	internalin; immune evasion/defense							410	1632	4	37327	38958
UTKC10006	inlH	lmo0263	-	internalin; immune evasion/defense	97.03	1648	1.00061	1	36031	37677	412	1647	1	36031	37677
UTKC10007	inlH	lmo0263	-	internalin; immune evasion/defense	96.97	1648	1.00061	3	263755	265401	302	1647	3	263755	265401
UTKC10012	inlH	lmo0263	-	internalin; immune evasion/defense	96.97	1648	1.00061	3	36159	37805	302	1647	3	36159	37805
UTKC10013	inlH	lmo0263	-	internalin; immune evasion/defense	96	1649	1.00121	12	37121	38767	413	1647	12	37121	38767
UTKC10014	inlH	lmo0263	-	internalin; immune evasion/defense							414	1629	1	37489	39117
UTKC10015	inlH	lmo0263	-	internalin; immune evasion/defense							415	1641	4	388536	390176
UTKC10016	inlH	lmo0263	-	internalin; immune evasion/defense	97.33	1647	1	4	256136	257782	416	1647	4	256136	257782
UTKC10017	inlH	lmo0263	-	internalin; immune evasion/defense							417	1641	5	159646	161286
UTKC10018	inlH	lmo0263	-	internalin; immune evasion/defense	95.26	1647	1	4	36023	37669	418	1647	4	36023	37669
UTKC10021	inlH	lmo0263	-	internalin; immune evasion/defense	96.36	1649	1.00121	4	36026	37672	419	1647	4	36026	37672
UTKC10023	inlH	lmo0263	-	internalin; immune evasion/defense	96.12	1649	1.00121	7	40590	42236	420	1647	7	40590	42236
UTKC10024	inlH	lmo0263	-	internalin; immune evasion/defense							417	1641	5	37315	38955
UTKC10003	inlI	lmo0333	-	-							479	5337	6	33149	38485
UTKC10013	inlI	lmo0333	-	-							480	5337	10	48769	54105
UTKC10016	inlI	lmo0333	-	-							481	5337	4	170351	175687
UTKC10003	inlJ	lmo2821	-	internalin; adherence; adhesion	96.44	2556	1	2	279868	282423	501	2556	2	279868	282423
UTKC10004	inlJ	lmo2821	-	internalin; adherence; adhesion	99.37	2556	1	3	263288	265843	38	2556	3	263288	265843
UTKC10006	inlJ	lmo2821	-	internalin; adherence; adhesion	96.44	2556	1	3	305910	308465	382	2556	3	305910	308465
UTKC10007	inlJ	lmo2821	-	internalin; adherence; adhesion	97.5	2556	1	2	124095	126650	388	2556	2	124095	126650
UTKC10012	inlJ	lmo2821	-	internalin; adherence; adhesion	97.5	2556	1	2	124138	126693	388	2556	2	124138	126693
UTKC10013	inlJ	lmo2821	-	internalin; adherence; adhesion	96.75	2556	1	2	259929	262484	502	2556	2	259929	262484
UTKC10015	inlJ	lmo2821	-	internalin; adherence; adhesion	90.69	2556	1	3	248441	250987	503	2547	3	248441	250987
UTKC10016	inlJ	lmo2821	-	internalin; adherence; adhesion	99.41	2556	1	2	242487	245042	504	2556	2	242487	245042
UTKC10017	inlJ	lmo2821	-	internalin; adherence; adhesion	90.85	2556	1	2	289008	291554	505	2547	2	289008	291554
UTKC10018	inlJ	lmo2821	-	internalin; adherence; adhesion	97.26	2556	1	2	250855	253410	506	2556	2	250855	253410
UTKC10021	inlJ	lmo2821	-	internalin; adherence; adhesion	98.63	2556	1	2	218542	221097	507	2556	2	218542	221097
UTKC10023	inlJ	lmo2821	-	internalin; adherence; adhesion	94.05	2556	1	2	261363	263918	508	2556	2	261363	263918
UTKC10024	inlJ	lmo2821	-	internalin; adherence; adhesion	90.85	2556	1	2	289008	291554	505	2547	2	289008	291554
UTKC10002	inlK	lmo1290	-	internalin; immune evasion/defense							302	1827	2	60600	62426
UTKC10003	inlK	lmo1290	-	internalin; immune evasion/defense	98.83	1797	1	1	425258	427054	303	1797	1	425258	427054
UTKC10004	inlK	lmo1290	-	internalin; immune evasion/defense	96.94	1833	1.02003	2	144143	145975	304	1833	2	144143	145975
UTKC10005	inlK	lmo1290	-	internalin; immune evasion/defense							302	1827	2	60616	62442
UTKC10006	inlK	lmo1290	-	internalin; immune evasion/defense	98.94	1797	1	2	144072	145868	305	1797	2	144072	145868
UTKC10007	inlK	lmo1290	-	internalin; immune evasion/defense	99.61	1797	1	1	208535	210331	306	1797	1	208535	210331
UTKC10012	inlK	lmo1290	-	internalin; immune evasion/defense	99.61	1797	1	1	208601	210397	306	1797	1	208601	210397
UTKC10013	inlK	lmo1290	-	internalin; immune evasion/defense	97.74	1815	1.01002	1	465488	467302	307	1815	1	465488	467302
UTKC10014	inlK	lmo1290	-	internalin; immune evasion/defense							308	1839	1	990103	991941
UTKC10015	inlK	lmo1290	-	internalin; immune evasion/defense							309	1827	1	556783	558609
UTKC10016	inlK	lmo1290	-	internalin; immune evasion/defense	97.74	1815	1.01002	1	426294	428108	310	1815	1	426294	428108
UTKC10017	inlK	lmo1290	-	internalin; immune evasion/defense							311	1827	1	758382	760208
UTKC10018	inlK	lmo1290	-	internalin; immune evasion/defense	97.47	1815	1.01002	1	519660	521474	312	1815	1	519660	521474
UTKC10021	inlK	lmo1290	-	internalin; immune evasion/defense	98.39	1797	1	1	763958	765754	313	1797	1	763958	765754
UTKC10023	inlK	lmo1290	-	internalin; immune evasion/defense	99.67	1797	1	3	208523	210319	314	1797	3	208523	210319
UTKC10024	inlK	lmo1290	-	internalin; immune evasion/defense							311	1827	1	423646	425472
UTKC10003	inlL	LMON_RS10535	-	internalin							70	1866	8	122506	124371
UTKC10004	inlL	LMON_RS10535	-	internalin							62	1866	4	24691	26556
UTKC10006	inlL	LMON_RS10535	-	internalin							71	1866	4	108673	110538
UTKC10007	inlL	LMON_RS10535	-	internalin							57	1866	9	389	2254
UTKC10012	inlL	LMON_RS10535	-	internalin							57	1866	4	288635	290500
UTKC10013	inlL	LMON_RS10535	-	internalin							72	1866	9	389	2254
UTKC10016	inlL	LMON_RS10535	-	internalin							73	1866	3	290072	291937
UTKC10018	inlL	LMON_RS10535	-	internalin							62	1866	3	903	2768
UTKC10021	inlL	LMON_RS10535	-	internalin							74	1866	3	330868	332733
UTKC10023	inlL	LMON_RS10535	-	internalin							59	1866	4	377	2242
UTKC10003	inlP	lmo2470	-	adherence							171	1167	5	129043	130209
UTKC10004	inlP	lmo2470	-	adherence							172	1167	7	127406	128572
UTKC10006	inlP	lmo2470	-	adherence							62	1167	5	77921	79087
UTKC10007	inlP	lmo2470	-	adherence							173	1167	7	74357	75523
UTKC10012	inlP	lmo2470	-	adherence							173	1167	8	74357	75523
UTKC10013	inlP	lmo2470	-	adherence							174	1167	5	129173	130339
UTKC10016	inlP	lmo2470	-	adherence							58	1167	7	74448	75614
UTKC10018	inlP	lmo2470	-	adherence							41	1167	7	75541	76707
UTKC10021	inlP	lmo2470	-	adherence							41	1167	6	72490	73656
UTKC10023	inlP	lmo2470	-	adherence							20	1167	8	128237	129403
UTKC10003	inlP3	LMQOC1_RS79920	-	internalin; invasion							20	3612	13	7018	10629
UTKC10004	inlP3	LMQOC1_RS79920	-	internalin; invasion							21	3612	4	12575	16186
UTKC10006	inlP3	LMQOC1_RS79920	-	internalin; invasion							3	3612	4	119042	122653
UTKC10007	inlP3	LMQOC1_RS79920	-	internalin; invasion							13	3612	5	266426	270037
UTKC10012	inlP3	LMQOC1_RS79920	-	internalin; invasion							13	3612	6	266426	270037
UTKC10013	inlP3	LMQOC1_RS79920	-	internalin; invasion							22	3612	3	265823	269434
UTKC10016	inlP3	LMQOC1_RS79920	-	internalin; invasion							23	3612	3	300442	304053
UTKC10018	inlP3	LMQOC1_RS79920	-	internalin; invasion							21	3612	14	7018	10629
UTKC10021	inlP3	LMQOC1_RS79920	-	internalin; invasion							24	3612	5	265825	269436
UTKC10023	inlP3	LMQOC1_RS79920	-	internalin; invasion							25	3612	5	265670	269281
UTKC10006	inlP4	LMQOC1_RS79870	-	internalin; invasion							18	588	4	135670	136257
UTKC10007	inlP4	LMQOC1_RS79870	-	internalin; invasion							7	588	5	252831	253418
UTKC10012	inlP4	LMQOC1_RS79870	-	internalin; invasion							7	588	6	252831	253418
UTKC10013	inlP4	LMQOC1_RS79870	-	internalin; invasion							19	588	3	252219	252806
UTKC10016	inlP4	LMQOC1_RS79870	-	internalin; invasion							20	588	10	1651	2238
UTKC10021	inlP4	LMQOC1_RS79870	-	internalin; invasion							6	588	5	252431	253018
UTKC10023	inlP4	LMQOC1_RS79870	-	internalin; invasion							21	588	5	252065	252652
UTKC10003	inlPq	LMQOC1_RS79910	-	internalin; invasion							16	1788	13	11639	13426
UTKC10004	inlPq	LMQOC1_RS79910	-	internalin; invasion							4	1788	4	9778	11565
UTKC10006	inlPq	LMQOC1_RS79910	-	internalin; invasion							3	1788	4	123663	125450
UTKC10007	inlPq	LMQOC1_RS79910	-	internalin; invasion							17	1779	5	263638	265416
UTKC10012	inlPq	LMQOC1_RS79910	-	internalin; invasion							17	1779	6	263638	265416
UTKC10013	inlPq	LMQOC1_RS79910	-	internalin; invasion							11	1788	3	263026	264813
UTKC10016	inlPq	LMQOC1_RS79910	-	internalin; invasion							18	1788	3	305063	306850
UTKC10018	inlPq	LMQOC1_RS79910	-	internalin; invasion							4	1788	14	11639	13426
UTKC10021	inlPq	LMQOC1_RS79910	-	internalin; invasion							4	1788	5	263028	264815
UTKC10023	inlPq	LMQOC1_RS79910	-	internalin; invasion							14	1788	5	262873	264660
UTKC10001	lap	lmo1634	-	adherence							357	2601	4	163398	165998
UTKC10002	lap	lmo1634	-	adherence	96.5	2601	1	2	421005	423605	358	2601	2	421005	423605
UTKC10003	lap	lmo1634	-	adherence	99.96	2601	1	1	62786	65386	32	2601	1	62786	65386
UTKC10004	lap	lmo1634	-	adherence	98.12	2601	1	2	527215	529815	359	2601	2	527215	529815
UTKC10005	lap	lmo1634	-	adherence	96.5	2601	1	2	421021	423621	358	2601	2	421021	423621
UTKC10006	lap	lmo1634	-	adherence	99.88	2601	1	2	504255	506855	360	2601	2	504255	506855
UTKC10007	lap	lmo1634	-	adherence	99.92	2601	1	6	151567	154167	10	2601	6	151567	154167
UTKC10012	lap	lmo1634	-	adherence	99.92	2601	1	7	151567	154167	10	2601	7	151567	154167
UTKC10013	lap	lmo1634	-	adherence	99.81	2601	1	8	72907	75507	361	2601	8	72907	75507
UTKC10014	lap	lmo1634	-	adherence	96.62	2601	1	1	1371698	1374298	362	2601	1	1371698	1374298
UTKC10015	lap	lmo1634	-	adherence	97	2601	1	1	916640	919240	363	2601	1	916640	919240
UTKC10016	lap	lmo1634	-	adherence	99.85	2601	1	1	63828	66428	364	2601	1	63828	66428
UTKC10017	lap	lmo1634	-	adherence	96.92	2601	1	1	1118492	1121092	365	2601	1	1118492	1121092
UTKC10018	lap	lmo1634	-	adherence	99.92	2601	1	1	881328	883928	366	2601	1	881328	883928
UTKC10021	lap	lmo1634	-	adherence	99.88	2601	1	1	1146981	1149581	367	2601	1	1146981	1149581
UTKC10023	lap	lmo1634	-	adherence	99.88	2601	1	6	62785	65385	368	2601	6	62785	65385
UTKC10024	lap	lmo1634	-	adherence	96.92	2601	1	1	62762	65362	365	2601	1	62762	65362
UTKC10003	lapB	lmo1666	-	adherence	98.71	5136	1	1	20811	25946	631	5136	1	20811	25946
UTKC10004	lapB	lmo1666	-	adherence	98.97	5136	1	2	566656	571791	632	5136	2	566656	571791
UTKC10006	lapB	lmo1666	-	adherence	99.18	5136	1	2	545438	550573	633	5136	2	545438	550573
UTKC10007	lapB	lmo1666	-	adherence	97.72	5136	1	6	192204	197339	634	5136	6	192204	197339
UTKC10012	lapB	lmo1666	-	adherence	97.72	5136	1	7	192204	197339	634	5136	7	192204	197339
UTKC10013	lapB	lmo1666	-	adherence	99.45	5136	1	8	20644	25779	635	5136	8	20644	25779
UTKC10015	lapB	lmo1666	-	adherence							636	5136	1	955665	960800
UTKC10016	lapB	lmo1666	-	adherence	98.21	5136	1	1	20644	25779	637	5136	1	20644	25779
UTKC10017	lapB	lmo1666	-	adherence							638	5136	1	1158069	1163204
UTKC10018	lapB	lmo1666	-	adherence	97.66	5136	1	1	920757	925892	639	5136	1	920757	925892
UTKC10021	lapB	lmo1666	-	adherence	98.83	5136	1	1	1188163	1193298	640	5136	1	1188163	1193298
UTKC10023	lapB	lmo1666	-	adherence	98.33	5136	1	6	20810	25945	641	5136	6	20810	25945
UTKC10024	lapB	lmo1666	-	adherence							638	5136	1	20650	25785
UTKC10001	lgt	lmo2482	-	surface protein anchoring							213	834	5	138770	139603
UTKC10002	lgt	lmo2482	-	surface protein anchoring	90.65	834	1	7	116561	117394	214	834	7	116561	117394
UTKC10003	lgt	lmo2482	-	surface protein anchoring	99.88	834	1	5	116434	117267	43	834	5	116434	117267
UTKC10004	lgt	lmo2482	-	surface protein anchoring	99.88	834	1	7	114796	115629	3	834	7	114796	115629
UTKC10005	lgt	lmo2482	-	surface protein anchoring	90.65	834	1	6	116561	117394	214	834	6	116561	117394
UTKC10006	lgt	lmo2482	-	surface protein anchoring	98.44	834	1	5	90864	91697	209	834	5	90864	91697
UTKC10007	lgt	lmo2482	-	surface protein anchoring	99.64	834	1	7	87299	88132	36	834	7	87299	88132
UTKC10012	lgt	lmo2482	-	surface protein anchoring	99.64	834	1	8	87299	88132	36	834	8	87299	88132
UTKC10013	lgt	lmo2482	-	surface protein anchoring	100	834	1	5	116563	117396	1	834	5	116563	117396
UTKC10014	lgt	lmo2482	-	surface protein anchoring	90.65	834	1	4	115605	116438	214	834	4	115605	116438
UTKC10015	lgt	lmo2482	-	surface protein anchoring	89.93	834	1	5	118377	119210	210	834	5	118377	119210
UTKC10016	lgt	lmo2482	-	surface protein anchoring	99.88	834	1	7	87391	88224	3	834	7	87391	88224
UTKC10017	lgt	lmo2482	-	surface protein anchoring	89.81	834	1	4	118474	119307	211	834	4	118474	119307
UTKC10018	lgt	lmo2482	-	surface protein anchoring	99.76	834	1	7	88484	89317	27	834	7	88484	89317
UTKC10021	lgt	lmo2482	-	surface protein anchoring	99.64	834	1	6	85433	86266	212	834	6	85433	86266
UTKC10023	lgt	lmo2482	-	surface protein anchoring	100	834	1	8	115627	116460	1	834	8	115627	116460
UTKC10024	lgt	lmo2482	-	surface protein anchoring	89.81	834	1	4	116189	117022	211	834	4	116189	117022
UTKC10002	lhrC		-	-	89.19	111	1	1	40	149
UTKC10002	lhrC		-	-	99.1	111	1	3	263286	263396
UTKC10002	lhrC		-	-	86.09	115	1.03604	12	4801	4913
UTKC10003	lhrC		-	-	99.1	111	1	1	743872	743982
UTKC10003	lhrC		-	-	91.96	112	1.00901	2	5333	5443
UTKC10003	lhrC		-	-	91.07	112	1.00901	2	5536	5646
UTKC10004	lhrC		-	-	95.77	71	0.63964	3	8	77
UTKC10004	lhrC		-	-	90.99	111	1	3	373	482
UTKC10004	lhrC		-	-	99.1	111	1	1	436979	437089
UTKC10004	lhrC		-	-	91.96	112	1.00901	3	170	280
UTKC10005	lhrC		-	-	90.09	111	1	1	5007	5116
UTKC10005	lhrC		-	-	89.19	111	1	1	5210	5319
UTKC10005	lhrC		-	-	99.1	111	1	3	263286	263396
UTKC10005	lhrC		-	-	86.09	115	1.03604	1	4801	4913
UTKC10006	lhrC		-	-	90.99	111	1	3	282	391
UTKC10006	lhrC		-	-	99.1	111	1	1	734158	734268
UTKC10006	lhrC		-	-	91.07	112	1.00901	3	79	189
UTKC10006	lhrC		-	-	91.96	112	1.00901	12	4956	5066
UTKC10007	lhrC		-	-	90.99	111	1	12	287	396
UTKC10007	lhrC		-	-	99.1	111	1	1	575375	575485
UTKC10007	lhrC		-	-	91.96	112	1.00901	12	84	194
UTKC10012	lhrC		-	-	90.99	111	1	11	287	396
UTKC10012	lhrC		-	-	99.1	111	1	1	575441	575551
UTKC10012	lhrC		-	-	91.96	112	1.00901	11	84	194
UTKC10013	lhrC		-	-	90.99	111	1	14	58659	58768
UTKC10013	lhrC		-	-	99.1	111	1	1	151641	151751
UTKC10013	lhrC		-	-	91.96	112	1.00901	17	79	189
UTKC10013	lhrC		-	-	91.07	112	1.00901	14	58861	58971
UTKC10014	lhrC		-	-	95.71	70	0.630631	2	9	77
UTKC10014	lhrC		-	-	91.89	111	1	2	171	280
UTKC10014	lhrC		-	-	99.1	111	1	1	672959	673069
UTKC10014	lhrC		-	-	86.21	116	1.04505	9	4852	4965
UTKC10015	lhrC		-	-	91.89	111	1	3	4955	5064
UTKC10015	lhrC		-	-	99.1	111	1	1	229545	229655
UTKC10015	lhrC		-	-	91.07	112	1.00901	3	5360	5470
UTKC10015	lhrC		-	-	86.21	116	1.04505	3	4749	4862
UTKC10016	lhrC		-	-	90.99	111	1	9	73161	73270
UTKC10016	lhrC		-	-	99.1	111	1	1	742528	742638
UTKC10016	lhrC		-	-	91.07	112	1.00901	9	73363	73473
UTKC10017	lhrC		-	-	98.2	111	1	1	430412	430522
UTKC10017	lhrC		-	-	91.96	112	1.00901	2	4956	5066
UTKC10017	lhrC		-	-	91.96	112	1.00901	2	5362	5472
UTKC10017	lhrC		-	-	85.47	117	1.05405	2	4749	4863
UTKC10018	lhrC		-	-	90.99	111	1	10	5364	5473
UTKC10018	lhrC		-	-	99.1	111	1	1	151380	151490
UTKC10018	lhrC		-	-	91.96	112	1.00901	10	5161	5271
UTKC10018	lhrC		-	-	91.15	113	1.01802	10	4957	5068
UTKC10021	lhrC		-	-	91.89	111	1	12	21547	21656
UTKC10021	lhrC		-	-	99.1	111	1	1	446057	446167
UTKC10021	lhrC		-	-	91.96	112	1.00901	12	21749	21859
UTKC10023	lhrC		-	-	90.99	111	1	10	58689	58798
UTKC10023	lhrC		-	-	99.1	111	1	1	176286	176396
UTKC10023	lhrC		-	-	91.96	112	1.00901	13	79	189
UTKC10024	lhrC		-	-	98.2	111	1	1	753332	753442
UTKC10024	lhrC		-	-	91.96	112	1.00901	2	4956	5066
UTKC10024	lhrC		-	-	91.96	112	1.00901	2	5362	5472
UTKC10024	lhrC		-	-	85.47	117	1.05405	2	4749	4863
UTKC10002	lipA		-	-	86.13	901	1.00446	5	244966	245865
UTKC10003	lipA		-	-	99.67	897	1	4	232656	233552
UTKC10004	lipA		-	-	99.89	897	1	6	18910	19806
UTKC10005	lipA		-	-	86.13	901	1.00446	5	19516	20415
UTKC10006	lipA		-	-	99.55	897	1	4	368974	369870
UTKC10007	lipA		-	-	99.67	897	1	5	19244	20140
UTKC10012	lipA		-	-	99.67	897	1	6	19244	20140
UTKC10013	lipA		-	-	99.78	897	1	3	18598	19494
UTKC10014	lipA		-	-	88	900	1.00334	3	324178	325077
UTKC10015	lipA		-	-	87.79	901	1.00446	2	20944	21843
UTKC10016	lipA		-	-	99.78	897	1	6	232748	233644
UTKC10017	lipA		-	-	88.01	901	1.00446	3	326428	327327
UTKC10018	lipA		-	-	99.67	897	1	6	18509	19405
UTKC10021	lipA		-	-	99.89	897	1	5	18814	19710
UTKC10023	lipA		-	-	99.78	897	1	5	18449	19345
UTKC10024	lipA		-	-	88.01	901	1.00446	3	19281	20180
UTKC10002	lisK	lmo1378	-	stress;regulation							284	1452	2	147210	148661
UTKC10003	lisK	lmo1378	-	stress;regulation							285	1452	1	338137	339588
UTKC10004	lisK	lmo1378	-	stress;regulation							286	1452	2	231646	233097
UTKC10005	lisK	lmo1378	-	stress;regulation							284	1452	2	147226	148677
UTKC10006	lisK	lmo1378	-	stress;regulation							2	1452	2	231534	232985
UTKC10007	lisK	lmo1378	-	stress;regulation							76	1452	1	121421	122872
UTKC10012	lisK	lmo1378	-	stress;regulation							76	1452	1	121487	122938
UTKC10013	lisK	lmo1378	-	stress;regulation							287	1452	1	552965	554416
UTKC10014	lisK	lmo1378	-	stress;regulation	91.18	1451	0.999311	1	1077613	1079063	288	1452	1	1077613	1079064
UTKC10015	lisK	lmo1378	-	stress;regulation	90.7	1451	0.999311	1	643421	644871	289	1452	1	643421	644872
UTKC10016	lisK	lmo1378	-	stress;regulation							244	1452	1	339176	340627
UTKC10017	lisK	lmo1378	-	stress;regulation	90.76	1451	0.999311	1	845021	846471	290	1452	1	845021	846472
UTKC10018	lisK	lmo1378	-	stress;regulation	99.38	1452	1	1	607136	608587	37	1452	1	607136	608587
UTKC10021	lisK	lmo1378	-	stress;regulation							291	1452	1	851417	852868
UTKC10023	lisK	lmo1378	-	stress;regulation							292	1452	3	121400	122851
UTKC10024	lisK	lmo1378	-	stress;regulation	90.76	1451	0.999311	1	337383	338833	290	1452	1	337382	338833
UTKC10001	lisR	lmo1377	-	stress;regulation							182	684	4	85827	86510
UTKC10002	lisR	lmo1377	-	stress;regulation	90.88	680	1	2	146533	147212	183	681	2	146533	147213
UTKC10003	lisR	lmo1377	-	stress;regulation	99.85	680	1	1	339586	340265	13	681	1	339585	340265
UTKC10004	lisR	lmo1377	-	stress;regulation	100	680	1	2	230969	231648	1	681	2	230969	231649
UTKC10005	lisR	lmo1377	-	stress;regulation	90.88	680	1	2	146549	147228	183	681	2	146549	147229
UTKC10006	lisR	lmo1377	-	stress;regulation	100	680	1	2	230857	231536	1	681	2	230857	231537
UTKC10007	lisR	lmo1377	-	stress;regulation	100	680	1	1	122870	123549	1	681	1	122869	123549
UTKC10012	lisR	lmo1377	-	stress;regulation	100	680	1	1	122936	123615	1	681	1	122935	123615
UTKC10013	lisR	lmo1377	-	stress;regulation	100	680	1	1	552288	552967	1	681	1	552288	552968
UTKC10014	lisR	lmo1377	-	stress;regulation							184	681	1	1076936	1077616
UTKC10015	lisR	lmo1377	-	stress;regulation							185	681	1	642744	643424
UTKC10016	lisR	lmo1377	-	stress;regulation	100	680	1	1	340625	341304	1	681	1	340624	341304
UTKC10017	lisR	lmo1377	-	stress;regulation							186	681	1	844344	845024
UTKC10018	lisR	lmo1377	-	stress;regulation							20	681	1	606459	607139
UTKC10021	lisR	lmo1377	-	stress;regulation	100	680	1	1	850740	851419	1	681	1	850740	851420
UTKC10023	lisR	lmo1377	-	stress;regulation	99.85	680	1	3	122849	123528	136	681	3	122848	123528
UTKC10024	lisR	lmo1377	-	stress;regulation							186	681	1	338830	339510
UTKC10017	llsA	LMOf2365_1112a	LIPI-3	toxin							19	150	1	564790	564939
UTKC10024	llsA	LMOf2365_1112a	LIPI-3	toxin							19	150	1	618915	619064
UTKC10017	llsB	LMOf2365_1116	LIPI-3	toxin							102	876	1	567007	567882
UTKC10024	llsB	LMOf2365_1116	LIPI-3	toxin							102	876	1	615972	616847
UTKC10017	llsD	LMOf2365_1118	LIPI-3	toxin							87	1314	1	568800	570113
UTKC10024	llsD	LMOf2365_1118	LIPI-3	toxin							87	1314	1	613741	615054
UTKC10017	llsG	LMOf2365_1113	LIPI-3	toxin							59	888	1	565004	565891
UTKC10024	llsG	LMOf2365_1113	LIPI-3	toxin							59	888	1	617963	618850
UTKC10017	llsP	LMOf2365_1119	LIPI-3	toxin							65	588	1	570106	570693
UTKC10024	llsP	LMOf2365_1119	LIPI-3	toxin							65	588	1	613161	613748
UTKC10017	llsX	LMOf2365_1115	LIPI-3	toxin							51	318	1	566693	567010
UTKC10024	llsX	LMOf2365_1115	LIPI-3	toxin							51	318	1	616844	617161
UTKC10017	llsY	LMOf2365_1117	LIPI-3	toxin							68	918	1	567890	568807
UTKC10024	llsY	LMOf2365_1117	LIPI-3	toxin							68	918	1	615047	615964
UTKC10002	LM9005581_70009	LM9005581_70009	LIPI-4	-							98	1302	6	249647	250948
UTKC10005	LM9005581_70009	LM9005581_70009	LIPI-4	-							98	1302	7	171838	173139
UTKC10014	LM9005581_70009	LM9005581_70009	LIPI-4	-							99	1302	5	168433	169734
UTKC10002	LM9005581_70010	LM9005581_70010	LIPI-4	-							37	357	6	249271	249627
UTKC10005	LM9005581_70010	LM9005581_70010	LIPI-4	-							37	357	7	171462	171818
UTKC10014	LM9005581_70010	LM9005581_70010	LIPI-4	-							13	357	5	168057	168413
UTKC10002	LM9005581_70011	LM9005581_70011	LIPI-4	-							13	315	6	248957	249271
UTKC10005	LM9005581_70011	LM9005581_70011	LIPI-4	-							13	315	7	171148	171462
UTKC10014	LM9005581_70011	LM9005581_70011	LIPI-4	-							13	315	5	167743	168057
UTKC10002	LM9005581_70012	LM9005581_70012	LIPI-4	-							74	747	6	248197	248943
UTKC10005	LM9005581_70012	LM9005581_70012	LIPI-4	-							74	747	7	170388	171134
UTKC10014	LM9005581_70012	LM9005581_70012	LIPI-4	-							25	747	5	166983	167729
UTKC10002	LM9005581_70013	LM9005581_70013	LIPI-4	-							118	1914	6	246267	248180
UTKC10005	LM9005581_70013	LM9005581_70013	LIPI-4	-							118	1914	7	168458	170371
UTKC10014	LM9005581_70013	LM9005581_70013	LIPI-4	-							119	1914	5	165053	166966
UTKC10002	LM9005581_70014	LM9005581_70014	LIPI-4	-							111	1308	6	244940	246247
UTKC10005	LM9005581_70014	LM9005581_70014	LIPI-4	-							111	1308	7	167131	168438
UTKC10014	LM9005581_70014	LM9005581_70014	LIPI-4	-							112	1308	5	163726	165033
UTKC10003	lmo0514	lmo0514	-	intracellular growth/survival	97.77	1836	1.0099	6	199833	201668
UTKC10004	lmo0514	lmo0514	-	intracellular growth/survival	97.71	1836	1.0099	5	299935	301770
UTKC10006	lmo0514	lmo0514	-	intracellular growth/survival	97.33	1836	1.0099	1	286661	288496
UTKC10007	lmo0514	lmo0514	-	intracellular growth/survival	97.82	1836	1.0099	3	5746	7581
UTKC10012	lmo0514	lmo0514	-	intracellular growth/survival	97.82	1836	1.0099	3	293979	295814
UTKC10013	lmo0514	lmo0514	-	intracellular growth/survival	97.39	1836	1.0099	4	113468	115303
UTKC10016	lmo0514	lmo0514	-	intracellular growth/survival	97.77	1836	1.0099	4	5662	7497
UTKC10018	lmo0514	lmo0514	-	intracellular growth/survival	98.26	1836	1.0099	4	293162	294997
UTKC10021	lmo0514	lmo0514	-	intracellular growth/survival	97.98	1836	1.0099	4	286139	287974
UTKC10023	lmo0514	lmo0514	-	intracellular growth/survival	98.09	1836	1.0099	1	619774	621609
UTKC10003	lmo0610	lmo0610	-	-	99.21	1770	1	3	178532	180301
UTKC10004	lmo0610	lmo0610	-	-	99.04	1770	1	1	105259	107028
UTKC10006	lmo0610	lmo0610	-	-	99.66	1770	1	1	400232	402001
UTKC10007	lmo0610	lmo0610	-	-	99.15	1770	1	4	178530	180299
UTKC10012	lmo0610	lmo0610	-	-	99.15	1770	1	5	178530	180299
UTKC10013	lmo0610	lmo0610	-	-	98.98	1770	1	4	220	1989
UTKC10016	lmo0610	lmo0610	-	-	99.66	1770	1	5	182776	184545
UTKC10018	lmo0610	lmo0610	-	-	99.15	1770	1	5	105311	107080
UTKC10021	lmo0610	lmo0610	-	-	99.49	1770	1	1	114094	115863
UTKC10023	lmo0610	lmo0610	-	-	99.72	1770	1	1	505857	507626
UTKC10003	lmo2026	lmo2026	-	-	95.23	1825	0.970229	8	122506	124314
UTKC10004	lmo2026	lmo2026	-	-	95.34	1825	0.970229	4	24748	26556
UTKC10006	lmo2026	lmo2026	-	-	95.45	1825	0.970229	4	108673	110481
UTKC10007	lmo2026	lmo2026	-	-	99.45	1624	0.863371	9	631	2254
UTKC10012	lmo2026	lmo2026	-	-	99.45	1624	0.863371	4	288635	290258
UTKC10013	lmo2026	lmo2026	-	-	95.4	1825	0.970229	9	446	2254
UTKC10016	lmo2026	lmo2026	-	-	96	1825	0.970229	3	290072	291880
UTKC10018	lmo2026	lmo2026	-	-	95.34	1825	0.970229	3	960	2768
UTKC10021	lmo2026	lmo2026	-	-	95.4	1825	0.970229	3	330868	332676
UTKC10023	lmo2026	lmo2026	-	-	95.29	1825	0.970229	4	434	2242
UTKC10003	lmo2085	lmo2085	-	-	98.93	1689	1	8	66706	68394
UTKC10004	lmo2085	lmo2085	-	-	99.23	1689	1	4	80670	82358
UTKC10006	lmo2085	lmo2085	-	-	99.29	1689	1	4	52872	54560
UTKC10007	lmo2085	lmo2085	-	-	99.05	1689	1	9	56368	58056
UTKC10012	lmo2085	lmo2085	-	-	99.05	1689	1	4	232833	234521
UTKC10013	lmo2085	lmo2085	-	-	99.29	1689	1	9	56365	58053
UTKC10015	lmo2085	lmo2085	-	-	87.77	1693	1.00237	2	290040	291728
UTKC10016	lmo2085	lmo2085	-	-	99.29	1689	1	3	234268	235956
UTKC10017	lmo2085	lmo2085	-	-	87.61	1695	1.00355	3	53460	55148
UTKC10018	lmo2085	lmo2085	-	-	99.35	1689	1	3	56882	58570
UTKC10021	lmo2085	lmo2085	-	-	99.29	1689	1	3	275066	276754
UTKC10023	lmo2085	lmo2085	-	-	99.35	1689	1	4	56357	58045
UTKC10024	lmo2085	lmo2085	-	-	87.61	1695	1.00355	3	291460	293148
UTKC10002	lntA	lmo0438	-	immune modulation	89.47	617	1	4	188912	189528	129	618	4	188911	189528
UTKC10003	lntA	lmo0438	-	immune modulation	91.75	618	1.00162	6	136358	136974	130	618	6	136358	136975
UTKC10004	lntA	lmo0438	-	immune modulation	91.59	618	1.00162	5	219408	220024	131	618	5	219408	220025
UTKC10005	lntA	lmo0438	-	immune modulation	89.47	617	1	4	210045	210661	129	618	4	210045	210662
UTKC10006	lntA	lmo0438	-	immune modulation	92.54	617	1	1	207942	208558	132	618	1	207942	208559
UTKC10007	lntA	lmo0438	-	immune modulation	91.42	618	1.00162	3	85060	85676	19	618	3	85059	85676
UTKC10012	lntA	lmo0438	-	immune modulation	91.42	618	1.00162	3	215884	216500	19	618	3	215884	216501
UTKC10013	lntA	lmo0438	-	immune modulation	91.42	618	1.00162	4	184552	185168	19	618	4	184551	185168
UTKC10014	lntA	lmo0438	-	immune modulation	88.98	617	1	1	217200	217816	133	618	1	217200	217817
UTKC10015	lntA	lmo0438	-	immune modulation							134	624	4	222539	223162
UTKC10016	lntA	lmo0438	-	immune modulation	91.42	618	1.00162	4	74315	74931	19	618	4	74314	74931
UTKC10017	lntA	lmo0438	-	immune modulation							135	624	7	64890	65513
UTKC10018	lntA	lmo0438	-	immune modulation	97.08	617	1	4	221232	221848	136	618	4	221232	221849
UTKC10021	lntA	lmo0438	-	immune modulation	91.42	618	1.00162	4	210105	210721	19	618	4	210105	210722
UTKC10023	lntA	lmo0438	-	immune modulation	91.42	618	1.00162	1	685058	685674	19	618	1	685057	685674
UTKC10024	lntA	lmo0438	-	immune modulation							135	624	7	52004	52627
UTKC10002	lpeA	lmo1847	-	invasion	88.21	933	1	5	191158	192090	182	933	5	191158	192090
UTKC10003	lpeA	lmo1847	-	invasion	99.89	933	1	4	181518	182450	36	933	4	181518	182450
UTKC10004	lpeA	lmo1847	-	invasion	99.68	933	1	6	70011	70943	31	933	6	70011	70943
UTKC10005	lpeA	lmo1847	-	invasion	88.21	933	1	5	73291	74223	182	933	5	73291	74223
UTKC10006	lpeA	lmo1847	-	invasion	99.25	933	1	4	317837	318769	64	933	4	317837	318769
UTKC10007	lpeA	lmo1847	-	invasion	99.89	933	1	5	70345	71277	36	933	5	70345	71277
UTKC10012	lpeA	lmo1847	-	invasion	99.89	933	1	6	70345	71277	36	933	6	70345	71277
UTKC10013	lpeA	lmo1847	-	invasion	99.68	933	1	3	69703	70635	183	933	3	69703	70635
UTKC10014	lpeA	lmo1847	-	invasion	87.3	937	1.00429	3	273027	273959	184	933	3	273027	273959
UTKC10015	lpeA	lmo1847	-	invasion	87.78	933	1	2	72060	72992	185	933	2	72060	72992
UTKC10016	lpeA	lmo1847	-	invasion	99.68	933	1	6	181612	182544	183	933	6	181612	182544
UTKC10017	lpeA	lmo1847	-	invasion	87.63	938	1.00536	3	272197	273129	186	933	3	272197	273129
UTKC10018	lpeA	lmo1847	-	invasion	99.68	933	1	6	69609	70541	31	933	6	69609	70541
UTKC10021	lpeA	lmo1847	-	invasion	97.32	933	1	5	69915	70847	187	933	5	69915	70847
UTKC10023	lpeA	lmo1847	-	invasion	94.21	933	1	5	69550	70482	188	933	5	69550	70482
UTKC10024	lpeA	lmo1847	-	invasion	87.63	938	1.00536	3	73479	74411	186	933	3	73479	74411
UTKC10001	lplA1	lmo0931	-	intracellular growth/survival							194	996	2	332275	333270
UTKC10002	lplA1	lmo0931	-	intracellular growth/survival	88.26	1295	1.00077	3	246319	247612	187	996	3	246470	247465
UTKC10003	lplA1	lmo0931	-	intracellular growth/survival	98.15	1294	1	1	756677	757970	188	996	1	756825	757820
UTKC10004	lplA1	lmo0931	-	intracellular growth/survival	98.3	1294	1	1	423991	425284	10	996	1	424141	425136
UTKC10005	lplA1	lmo0931	-	intracellular growth/survival	88.26	1295	1.00077	3	246319	247612	187	996	3	246470	247465
UTKC10006	lplA1	lmo0931	-	intracellular growth/survival	98.22	1294	1	1	720171	721464	189	996	1	720321	721316
UTKC10007	lplA1	lmo0931	-	intracellular growth/survival	97.99	1294	1	1	588176	589469	190	996	1	588324	589319
UTKC10012	lplA1	lmo0931	-	intracellular growth/survival	97.99	1294	1	1	588242	589535	190	996	1	588390	589385
UTKC10013	lplA1	lmo0931	-	intracellular growth/survival	98.3	1294	1	1	137654	138947	10	996	1	137804	138799
UTKC10014	lplA1	lmo0931	-	intracellular growth/survival	87.25	1294	1	1	657013	658305	191	996	1	657163	658158
UTKC10015	lplA1	lmo0931	-	intracellular growth/survival	89.15	1290	0.996909	1	212576	213865	192	996	1	212726	213721
UTKC10016	lplA1	lmo0931	-	intracellular growth/survival	98.38	1294	1	1	755332	756625	2	996	1	755480	756475
UTKC10017	lplA1	lmo0931	-	intracellular growth/survival	89.24	1292	0.998454	1	413441	414732	193	996	1	413591	414586
UTKC10018	lplA1	lmo0931	-	intracellular growth/survival	98.15	1294	1	1	137393	138686	189	996	1	137543	138538
UTKC10021	lplA1	lmo0931	-	intracellular growth/survival	98.3	1294	1	1	432070	433363	10	996	1	432220	433215
UTKC10023	lplA1	lmo0931	-	intracellular growth/survival	98.15	1294	1	1	189090	190383	188	996	1	189238	190233
UTKC10024	lplA1	lmo0931	-	intracellular growth/survival	89.24	1292	0.998454	1	769122	770413	193	996	1	769268	770263
UTKC10002	lspA	lmo1844	-	intracellular growth/survival	98.06	465	1	5	196219	196683	79	465	5	196219	196683
UTKC10003	lspA	lmo1844	-	intracellular growth/survival	99.78	465	1	4	185375	185839	80	465	4	185375	185839
UTKC10004	lspA	lmo1844	-	intracellular growth/survival	100	465	1	6	66622	67086	1	465	6	66622	67086
UTKC10005	lspA	lmo1844	-	intracellular growth/survival	98.06	465	1	5	68698	69162	79	465	5	68698	69162
UTKC10006	lspA	lmo1844	-	intracellular growth/survival	100	465	1	4	321694	322158	1	465	4	321694	322158
UTKC10007	lspA	lmo1844	-	intracellular growth/survival	99.78	465	1	5	66956	67420	80	465	5	66956	67420
UTKC10012	lspA	lmo1844	-	intracellular growth/survival	99.78	465	1	6	66956	67420	80	465	6	66956	67420
UTKC10013	lspA	lmo1844	-	intracellular growth/survival	100	465	1	3	66314	66778	1	465	3	66314	66778
UTKC10014	lspA	lmo1844	-	intracellular growth/survival	98.92	465	1	3	276884	277348	36	465	3	276884	277348
UTKC10015	lspA	lmo1844	-	intracellular growth/survival	98.06	465	1	2	68673	69137	81	465	2	68673	69137
UTKC10016	lspA	lmo1844	-	intracellular growth/survival	100	465	1	6	185469	185933	1	465	6	185469	185933
UTKC10017	lspA	lmo1844	-	intracellular growth/survival	98.06	465	1	3	279133	279597	79	465	3	279133	279597
UTKC10018	lspA	lmo1844	-	intracellular growth/survival	100	465	1	6	66220	66684	1	465	6	66220	66684
UTKC10021	lspA	lmo1844	-	intracellular growth/survival	100	465	1	5	66526	66990	1	465	5	66526	66990
UTKC10023	lspA	lmo1844	-	intracellular growth/survival	100	465	1	5	66161	66625	1	465	5	66161	66625
UTKC10024	lspA	lmo1844	-	intracellular growth/survival	98.06	465	1	3	67011	67475	79	465	3	67011	67475
UTKC10001	mdrM	lmo1617	-	bile resistance							179	1476	6	85663	87138
UTKC10002	mdrM	lmo1617	-	bile resistance							180	1470	2	403063	404532
UTKC10003	mdrM	lmo1617	-	bile resistance							30	1470	1	81869	83338
UTKC10004	mdrM	lmo1617	-	bile resistance							27	1470	2	509263	510732
UTKC10005	mdrM	lmo1617	-	bile resistance							180	1470	2	403079	404548
UTKC10006	mdrM	lmo1617	-	bile resistance							175	1470	2	486303	487772
UTKC10007	mdrM	lmo1617	-	bile resistance							181	1470	6	133615	135084
UTKC10012	mdrM	lmo1617	-	bile resistance							181	1470	7	133615	135084
UTKC10013	mdrM	lmo1617	-	bile resistance							182	1470	8	91990	93459
UTKC10014	mdrM	lmo1617	-	bile resistance							183	1470	1	1353757	1355226
UTKC10015	mdrM	lmo1617	-	bile resistance							184	1470	1	898700	900169
UTKC10016	mdrM	lmo1617	-	bile resistance							40	1470	1	82911	84380
UTKC10017	mdrM	lmo1617	-	bile resistance							185	1470	1	1100551	1102020
UTKC10018	mdrM	lmo1617	-	bile resistance							186	1470	1	863376	864845
UTKC10021	mdrM	lmo1617	-	bile resistance							187	1470	1	1129029	1130498
UTKC10023	mdrM	lmo1617	-	bile resistance							186	1470	6	81868	83337
UTKC10024	mdrM	lmo1617	-	bile resistance							185	1470	1	81834	83303
UTKC10002	mogR		-	motility; regulation	94.68	921	1	3	19356	20276
UTKC10003	mogR		-	motility; regulation	98.81	921	1	3	118747	119667
UTKC10004	mogR		-	motility; regulation	99.57	921	1	1	165917	166837
UTKC10005	mogR		-	motility; regulation	94.68	921	1	3	19356	20276
UTKC10006	mogR		-	motility; regulation	99.57	921	1	1	464965	465885
UTKC10007	mogR		-	motility; regulation	99.57	921	1	4	118745	119665
UTKC10012	mogR		-	motility; regulation	99.57	921	1	5	118745	119665
UTKC10013	mogR		-	motility; regulation	99.57	921	1	7	58828	59748
UTKC10014	mogR		-	motility; regulation	94.25	921	1	1	424787	425707
UTKC10015	mogR		-	motility; regulation	95.01	921	1	4	26398	27318
UTKC10016	mogR		-	motility; regulation	99.57	921	1	5	118889	119809
UTKC10017	mogR		-	motility; regulation	94.9	921	1	1	168583	169503
UTKC10018	mogR		-	motility; regulation	99.57	921	1	5	165958	166878
UTKC10021	mogR		-	motility; regulation	99.46	921	1	1	174740	175660
UTKC10023	mogR		-	motility; regulation	99.78	921	1	1	446048	446968
UTKC10024	mogR		-	motility; regulation	94.9	921	1	1	1014351	1015271
UTKC10003	mpl	lmo0203	LIPI-1	exoenzyme	99.67	1533	1	2	28260	29792	220	1533	2	28260	29792
UTKC10004	mpl	lmo0203	LIPI-1	exoenzyme	99.74	1533	1	3	23096	24628	11	1533	3	23096	24628
UTKC10006	mpl	lmo0203	LIPI-1	exoenzyme	99.8	1533	1	3	23013	24545	14	1533	3	23013	24545
UTKC10007	mpl	lmo0203	LIPI-1	exoenzyme	99.61	1533	1	12	23009	24541	221	1533	12	23009	24541
UTKC10012	mpl	lmo0203	LIPI-1	exoenzyme	99.61	1533	1	11	23009	24541	221	1533	11	23009	24541
UTKC10013	mpl	lmo0203	LIPI-1	exoenzyme	99.54	1533	1	14	34512	36044	222	1533	14	34512	36044
UTKC10016	mpl	lmo0203	LIPI-1	exoenzyme	99.74	1533	1	9	49015	50547	11	1533	9	49015	50547
UTKC10018	mpl	lmo0203	LIPI-1	exoenzyme	99.54	1533	1	10	28087	29619	223	1533	10	28087	29619
UTKC10021	mpl	lmo0203	LIPI-1	exoenzyme	99.61	1533	1	10	34528	36060	224	1533	10	34528	36060
UTKC10023	mpl	lmo0203	LIPI-1	exoenzyme	99.41	1533	1	10	34543	36075	225	1533	10	34543	36075
UTKC10002	mprf		-	immune evasion/defense; intracellular growth/survival	86.41	2598	1	10	10796	13393
UTKC10003	mprf		-	immune evasion/defense; intracellular growth/survival	99.85	2598	1	9	10760	13357
UTKC10004	mprf		-	immune evasion/defense; intracellular growth/survival	99.85	2598	1	8	85631	88228
UTKC10005	mprf		-	immune evasion/defense; intracellular growth/survival	86.41	2598	1	10	86378	88975
UTKC10006	mprf		-	immune evasion/defense; intracellular growth/survival	99.77	2598	1	7	106475	109072
UTKC10007	mprf		-	immune evasion/defense; intracellular growth/survival	99.62	2598	1	11	10761	13358
UTKC10012	mprf		-	immune evasion/defense; intracellular growth/survival	99.62	2598	1	10	85629	88226
UTKC10013	mprf		-	immune evasion/defense; intracellular growth/survival	99.85	2598	1	11	85667	88264
UTKC10014	mprf		-	immune evasion/defense; intracellular growth/survival	87.07	2598	1	6	10772	13369
UTKC10015	mprf		-	immune evasion/defense; intracellular growth/survival	87.45	2598	1	6	10844	13441
UTKC10016	mprf		-	immune evasion/defense; intracellular growth/survival	99.85	2598	1	8	10760	13357
UTKC10017	mprf		-	immune evasion/defense; intracellular growth/survival	87.53	2598	1	8	89920	92517
UTKC10018	mprf		-	immune evasion/defense; intracellular growth/survival	99.85	2598	1	8	10761	13358
UTKC10021	mprf		-	immune evasion/defense; intracellular growth/survival	99.46	2598	1	8	10761	13358
UTKC10023	mprf		-	immune evasion/defense; intracellular growth/survival	99.73	2598	1	9	85632	88229
UTKC10024	mprf		-	immune evasion/defense; intracellular growth/survival	87.53	2598	1	8	89920	92517
UTKC10002	murA		-	intracellular growth/survival	85.7	1804	1.01748	1	426756	428555
UTKC10003	murA		-	intracellular growth/survival	99.49	1773	1	2	447314	449086
UTKC10004	murA		-	intracellular growth/survival	99.72	1773	1	3	422402	424174
UTKC10005	murA		-	intracellular growth/survival	85.7	1804	1.01748	1	431926	433725
UTKC10006	murA		-	intracellular growth/survival	98.87	1773	1	8	11012	12784
UTKC10007	murA		-	intracellular growth/survival	98.7	1773	1	10	89336	91108
UTKC10012	murA		-	intracellular growth/survival	98.7	1773	1	9	89336	91108
UTKC10013	murA		-	intracellular growth/survival	99.61	1773	1	2	94918	96690
UTKC10014	murA		-	intracellular growth/survival	86.17	1800	1.01523	2	375150	376949
UTKC10015	murA		-	intracellular growth/survival	86.73	1801	1.01579	3	385984	387777
UTKC10016	murA		-	intracellular growth/survival	98.36	1773	1	2	87684	89456
UTKC10017	murA		-	intracellular growth/survival	86.07	1802	1.01636	2	455383	457176
UTKC10018	murA		-	intracellular growth/survival	99.55	1773	1	2	97084	98856
UTKC10021	murA		-	intracellular growth/survival	99.55	1773	1	7	11011	12783
UTKC10023	murA		-	intracellular growth/survival	98.48	1773	1	2	95573	97345
UTKC10024	murA		-	intracellular growth/survival	86.07	1802	1.01636	2	455383	457176
UTKC10002	oatA	lmo1291	-	immune evasion/defense; peptidoglycan modification							266	1887	2	62458	64344
UTKC10003	oatA	lmo1291	-	immune evasion/defense; peptidoglycan modification	99.52	1869	1	1	423356	425224	267	1869	1	423356	425224
UTKC10004	oatA	lmo1291	-	immune evasion/defense; peptidoglycan modification	99.79	1869	1	2	146009	147877	34	1869	2	146009	147877
UTKC10005	oatA	lmo1291	-	immune evasion/defense; peptidoglycan modification							266	1887	2	62474	64360
UTKC10006	oatA	lmo1291	-	immune evasion/defense; peptidoglycan modification	99.36	1869	1	2	145902	147770	268	1869	2	145902	147770
UTKC10007	oatA	lmo1291	-	immune evasion/defense; peptidoglycan modification	99.79	1869	1	1	206633	208501	74	1869	1	206633	208501
UTKC10012	oatA	lmo1291	-	immune evasion/defense; peptidoglycan modification	99.79	1869	1	1	206699	208567	74	1869	1	206699	208567
UTKC10013	oatA	lmo1291	-	immune evasion/defense; peptidoglycan modification	99.63	1869	1	1	467336	469204	269	1869	1	467336	469204
UTKC10014	oatA	lmo1291	-	immune evasion/defense; peptidoglycan modification							270	1890	1	991975	993864
UTKC10015	oatA	lmo1291	-	immune evasion/defense; peptidoglycan modification							271	1884	1	558641	560524
UTKC10016	oatA	lmo1291	-	immune evasion/defense; peptidoglycan modification	99.79	1869	1	1	424392	426260	74	1869	1	424392	426260
UTKC10017	oatA	lmo1291	-	immune evasion/defense; peptidoglycan modification							272	1884	1	760240	762123
UTKC10018	oatA	lmo1291	-	immune evasion/defense; peptidoglycan modification	99.68	1869	1	1	521508	523376	273	1869	1	521508	523376
UTKC10021	oatA	lmo1291	-	immune evasion/defense; peptidoglycan modification	99.84	1869	1	1	765788	767656	37	1869	1	765788	767656
UTKC10023	oatA	lmo1291	-	immune evasion/defense; peptidoglycan modification	99.52	1869	1	3	206621	208489	274	1869	3	206621	208489
UTKC10024	oatA	lmo1291	-	immune evasion/defense; peptidoglycan modification							272	1884	1	421731	423614
UTKC10002	oppA	lmo2196	-	intracellular growth/survival	96.72	1677	1	6	142675	144351	177	1677	6	142675	144351
UTKC10003	oppA	lmo2196	-	intracellular growth/survival	99.88	1677	1	7	56175	57851	22	1677	7	56175	57851
UTKC10004	oppA	lmo2196	-	intracellular growth/survival	99.76	1677	1	4	205657	207333	35	1677	4	205657	207333
UTKC10005	oppA	lmo2196	-	intracellular growth/survival	96.72	1677	1	7	64866	66542	177	1677	7	64866	66542
UTKC10006	oppA	lmo2196	-	intracellular growth/survival	98.75	1677	1	6	69499	71175	42	1677	6	69499	71175
UTKC10007	oppA	lmo2196	-	intracellular growth/survival	99.94	1677	1	8	69496	71172	10	1677	8	69496	71172
UTKC10012	oppA	lmo2196	-	intracellular growth/survival	99.94	1677	1	4	109904	111580	10	1677	4	109904	111580
UTKC10013	oppA	lmo2196	-	intracellular growth/survival	99.82	1677	1	6	69269	70945	178	1677	6	69269	70945
UTKC10014	oppA	lmo2196	-	intracellular growth/survival	97.2	1677	1	5	61454	63130	179	1677	5	61454	63130
UTKC10015	oppA	lmo2196	-	intracellular growth/survival	97.26	1677	1	2	410218	411894	180	1677	2	410218	411894
UTKC10016	oppA	lmo2196	-	intracellular growth/survival	99.64	1677	1	3	109906	111582	181	1677	3	109906	111582
UTKC10017	oppA	lmo2196	-	intracellular growth/survival	97.08	1677	1	6	64850	66526	182	1677	6	64850	66526
UTKC10018	oppA	lmo2196	-	intracellular growth/survival	99.82	1677	1	3	182595	184271	183	1677	3	182595	184271
UTKC10021	oppA	lmo2196	-	intracellular growth/survival	99.64	1677	1	3	152106	153782	184	1677	3	152106	153782
UTKC10023	oppA	lmo2196	-	intracellular growth/survival	100	1677	1	4	181299	182975	1	1677	4	181299	182975
UTKC10024	oppA	lmo2196	-	intracellular growth/survival	97.08	1677	1	6	110851	112527	182	1677	6	110851	112527
UTKC10003	orfX		LIPI-1	-	98.77	324	1	2	24841	25164
UTKC10004	orfX		LIPI-1	-	98.77	324	1	3	19678	20001
UTKC10006	orfX		LIPI-1	-	98.77	324	1	3	19594	19917
UTKC10007	orfX		LIPI-1	-	99.07	324	1	12	19590	19913
UTKC10012	orfX		LIPI-1	-	99.07	324	1	11	19590	19913
UTKC10013	orfX		LIPI-1	-	98.77	324	1	14	39140	39463
UTKC10016	orfX		LIPI-1	-	99.07	324	1	9	53643	53966
UTKC10018	orfX		LIPI-1	-	98.77	324	1	10	24668	24991
UTKC10021	orfX		LIPI-1	-	98.46	325	1.00309	12	2028	2352
UTKC10023	orfX		LIPI-1	-	99.07	324	1	10	39171	39494
UTKC10003	orfZ		LIPI-1	-	99.78	462	1	2	24245	24706
UTKC10004	orfZ		LIPI-1	-	100	462	1	3	19082	19543
UTKC10006	orfZ		LIPI-1	-	99.78	462	1	3	18998	19459
UTKC10007	orfZ		LIPI-1	-	99.78	462	1	12	18994	19455
UTKC10012	orfZ		LIPI-1	-	99.78	462	1	11	18994	19455
UTKC10013	orfZ		LIPI-1	-	100	462	1	14	39598	40059
UTKC10016	orfZ		LIPI-1	-	99.57	462	1	9	54101	54562
UTKC10018	orfZ		LIPI-1	-	100	462	1	10	24072	24533
UTKC10021	orfZ		LIPI-1	-	100	462	1	12	2487	2948
UTKC10023	orfZ		LIPI-1	-	99.78	462	1	10	39629	40090
UTKC10002	pdeE	lmo2491	-	-							107	648	7	106009	106656
UTKC10003	pdeE	lmo2491	-	-							108	648	5	105874	106521
UTKC10004	pdeE	lmo2491	-	-							1	648	7	104237	104884
UTKC10005	pdeE	lmo2491	-	-							107	648	6	106009	106656
UTKC10006	pdeE	lmo2491	-	-							109	648	5	101610	102257
UTKC10007	pdeE	lmo2491	-	-							108	648	7	98045	98692
UTKC10012	pdeE	lmo2491	-	-							108	648	8	98045	98692
UTKC10013	pdeE	lmo2491	-	-							110	648	5	106004	106651
UTKC10014	pdeE	lmo2491	-	-							111	648	4	105055	105702
UTKC10015	pdeE	lmo2491	-	-							112	648	5	107825	108472
UTKC10016	pdeE	lmo2491	-	-							1	648	7	98136	98783
UTKC10017	pdeE	lmo2491	-	-							113	648	4	107921	108568
UTKC10018	pdeE	lmo2491	-	-							114	648	7	99229	99876
UTKC10021	pdeE	lmo2491	-	-							115	648	6	96178	96825
UTKC10023	pdeE	lmo2491	-	-							1	648	8	105068	105715
UTKC10024	pdeE	lmo2491	-	-							113	648	4	126928	127575
UTKC10002	pdgA/pgdA	lmo0415	-	immune evasion/defense	89.95	1403	1.00143	4	234123	235523	173	1401	4	234123	235523
UTKC10003	pdgA/pgdA	lmo0415	-	immune evasion/defense	99.86	1401	1	6	113245	114645	124	1401	6	113245	114645
UTKC10004	pdgA/pgdA	lmo0415	-	immune evasion/defense	99.93	1401	1	5	196295	197695	2	1401	5	196295	197695
UTKC10005	pdgA/pgdA	lmo0415	-	immune evasion/defense	89.95	1403	1.00143	4	164050	165450	173	1401	4	164050	165450
UTKC10006	pdgA/pgdA	lmo0415	-	immune evasion/defense	99.79	1401	1	1	184836	186236	174	1401	1	184836	186236
UTKC10007	pdgA/pgdA	lmo0415	-	immune evasion/defense	99.64	1401	1	3	107388	108788	175	1401	3	107388	108788
UTKC10012	pdgA/pgdA	lmo0415	-	immune evasion/defense	99.64	1401	1	3	192772	194172	175	1401	3	192772	194172
UTKC10013	pdgA/pgdA	lmo0415	-	immune evasion/defense	99.79	1401	1	4	206872	208272	176	1401	4	206872	208272
UTKC10014	pdgA/pgdA	lmo0415	-	immune evasion/defense	90.09	1403	1.00143	1	177294	178694	177	1401	1	177294	178694
UTKC10015	pdgA/pgdA	lmo0415	-	immune evasion/defense	90.09	1403	1.00143	4	251603	253003	178	1401	4	251603	253003
UTKC10016	pdgA/pgdA	lmo0415	-	immune evasion/defense	99.71	1401	1	4	96634	98034	179	1401	4	96634	98034
UTKC10017	pdgA/pgdA	lmo0415	-	immune evasion/defense	90.16	1403	1.00143	7	110363	111763	180	1401	7	110363	111763
UTKC10018	pdgA/pgdA	lmo0415	-	immune evasion/defense	99.71	1401	1	4	181955	183355	181	1401	4	181955	183355
UTKC10021	pdgA/pgdA	lmo0415	-	immune evasion/defense	99.5	1401	1	4	186993	188393	182	1401	4	186993	188393
UTKC10023	pdgA/pgdA	lmo0415	-	immune evasion/defense	99.93	1401	1	1	707366	708766	183	1401	1	707366	708766
UTKC10024	pdgA/pgdA	lmo0415	-	immune evasion/defense	90.16	1403	1.00143	7	5754	7154	180	1401	7	5754	7154
UTKC10002	perR		-	stress;regulation	93.06	447	1	10	366	812
UTKC10003	perR		-	stress;regulation	99.55	447	1	9	330	776
UTKC10004	perR		-	stress;regulation	100	447	1	8	98213	98659
UTKC10005	perR		-	stress;regulation	93.06	447	1	10	98959	99405
UTKC10006	perR		-	stress;regulation	99.78	447	1	7	119057	119503
UTKC10007	perR		-	stress;regulation	100	447	1	11	330	776
UTKC10012	perR		-	stress;regulation	100	447	1	10	98211	98657
UTKC10013	perR		-	stress;regulation	99.78	447	1	11	98248	98694
UTKC10014	perR		-	stress;regulation	93.06	447	1	6	344	790
UTKC10015	perR		-	stress;regulation	92.39	447	1	6	416	862
UTKC10016	perR		-	stress;regulation	100	447	1	8	330	776
UTKC10017	perR		-	stress;regulation	91.95	447	1	8	102500	102946
UTKC10018	perR		-	stress;regulation	99.55	447	1	8	331	777
UTKC10021	perR		-	stress;regulation	99.78	447	1	8	330	776
UTKC10023	perR		-	stress;regulation	99.55	447	1	9	98212	98658
UTKC10024	perR		-	stress;regulation	91.95	447	1	8	102500	102946
UTKC10002	pgl		-	-	91.93	1041	1	4	87533	88573
UTKC10003	pgl		-	-	99.62	1041	1	3	234035	235075
UTKC10004	pgl		-	-	99.9	1041	1	1	51954	52994
UTKC10005	pgl		-	-	91.93	1041	1	4	311000	312040
UTKC10006	pgl		-	-	99.81	1041	1	1	345452	346492
UTKC10007	pgl		-	-	99.71	1041	1	4	232544	233584
UTKC10012	pgl		-	-	99.71	1041	1	5	232544	233584
UTKC10013	pgl		-	-	99.62	1041	1	4	55727	56767
UTKC10014	pgl		-	-	92.41	1041	1	1	313227	314267
UTKC10015	pgl		-	-	92.6	1041	1	4	136702	137742
UTKC10016	pgl		-	-	99.9	1041	1	5	236790	237830
UTKC10017	pgl		-	-	92.51	1041	1	1	47215	48255
UTKC10018	pgl		-	-	99.81	1041	1	5	51997	53037
UTKC10021	pgl		-	-	99.81	1041	1	1	60795	61835
UTKC10023	pgl		-	-	99.81	1041	1	1	561353	562393
UTKC10024	pgl		-	-	92.51	1041	1	1	1135599	1136639
UTKC10003	plcA	lmo0201	LIPI-1	exoenzyme	98.74	954	1	2	31954	32907	180	954	2	31954	32907
UTKC10004	plcA	lmo0201	LIPI-1	exoenzyme	98.32	954	1	3	26790	27743	2	954	3	26790	27743
UTKC10006	plcA	lmo0201	LIPI-1	exoenzyme	98.53	954	1	3	26703	27656	181	954	3	26703	27656
UTKC10007	plcA	lmo0201	LIPI-1	exoenzyme	98.32	954	1	12	26703	27656	2	954	12	26703	27656
UTKC10012	plcA	lmo0201	LIPI-1	exoenzyme	98.32	954	1	11	26703	27656	2	954	11	26703	27656
UTKC10013	plcA	lmo0201	LIPI-1	exoenzyme	98.74	954	1	14	31401	32354	30	954	14	31401	32354
UTKC10016	plcA	lmo0201	LIPI-1	exoenzyme	98.32	954	1	9	45900	46853	2	954	9	45900	46853
UTKC10018	plcA	lmo0201	LIPI-1	exoenzyme	98.22	954	1	10	31781	32734	182	954	10	31781	32734
UTKC10021	plcA	lmo0201	LIPI-1	exoenzyme	98.22	954	1	10	31413	32366	182	954	10	31413	32366
UTKC10023	plcA	lmo0201	LIPI-1	exoenzyme	98.43	954	1	10	31428	32381	48	954	10	31428	32381
UTKC10003	plcB	lmo0205	LIPI-1	exoenzyme	99.66	870	1	2	25236	26105	125	870	2	25236	26105
UTKC10004	plcB	lmo0205	LIPI-1	exoenzyme	99.77	870	1	3	20073	20942	3	870	3	20073	20942
UTKC10006	plcB	lmo0205	LIPI-1	exoenzyme	99.66	870	1	3	19989	20858	126	870	3	19989	20858
UTKC10007	plcB	lmo0205	LIPI-1	exoenzyme	99.77	870	1	12	19985	20854	3	870	12	19985	20854
UTKC10012	plcB	lmo0205	LIPI-1	exoenzyme	99.77	870	1	11	19985	20854	3	870	11	19985	20854
UTKC10013	plcB	lmo0205	LIPI-1	exoenzyme	99.77	870	1	14	38199	39068	3	870	14	38199	39068
UTKC10016	plcB	lmo0205	LIPI-1	exoenzyme	99.66	870	1	9	52702	53571	127	870	9	52702	53571
UTKC10018	plcB	lmo0205	LIPI-1	exoenzyme	99.77	870	1	10	25063	25932	3	870	10	25063	25932
UTKC10021	plcB	lmo0205	LIPI-1	exoenzyme	99.77	870	1	12	1087	1956	3	870	12	1087	1956
UTKC10023	plcB	lmo0205	LIPI-1	exoenzyme	99.54	870	1	10	38230	39099	128	870	10	38230	39099
UTKC10003	prfA	lmo0200	LIPI-1	regulation	100	714	1	2	33178	33891	1	714	2	33178	33891
UTKC10004	prfA	lmo0200	LIPI-1	regulation	100	714	1	3	28014	28727	1	714	3	28014	28727
UTKC10006	prfA	lmo0200	LIPI-1	regulation	99.86	714	1	3	27927	28640
UTKC10007	prfA	lmo0200	LIPI-1	regulation	100	714	1	12	27927	28640	1	714	12	27927	28640
UTKC10012	prfA	lmo0200	LIPI-1	regulation	100	714	1	11	27927	28640	1	714	11	27927	28640
UTKC10013	prfA	lmo0200	LIPI-1	regulation	99.86	714	1	14	30417	31130
UTKC10016	prfA	lmo0200	LIPI-1	regulation	99.86	714	1	9	44916	45629
UTKC10018	prfA	lmo0200	LIPI-1	regulation	100	714	1	10	33005	33718	1	714	10	33005	33718
UTKC10021	prfA	lmo0200	LIPI-1	regulation	100	714	1	10	30429	31142	1	714	10	30429	31142
UTKC10023	prfA	lmo0200	LIPI-1	regulation	100	714	1	10	30444	31157	1	714	10	30444	31157
UTKC10002	prsA2	lmo2219	-	intracellular growth/survival; stress; motility	91.51	883	1.00113	6	164963	165841	117	879	6	164963	165841
UTKC10003	prsA2	lmo2219	-	intracellular growth/survival; stress; motility	99.89	882	1	7	78468	79349	9	882	7	78468	79349
UTKC10004	prsA2	lmo2219	-	intracellular growth/survival; stress; motility	99.77	882	1	4	227954	228835	3	882	4	227954	228835
UTKC10005	prsA2	lmo2219	-	intracellular growth/survival; stress; motility	91.51	883	1.00113	7	87154	88032	117	879	7	87154	88032
UTKC10006	prsA2	lmo2219	-	intracellular growth/survival; stress; motility	99.89	882	1	6	91793	92674	9	882	6	91793	92674
UTKC10007	prsA2	lmo2219	-	intracellular growth/survival; stress; motility	99.89	882	1	8	91790	92671	9	882	8	91790	92671
UTKC10012	prsA2	lmo2219	-	intracellular growth/survival; stress; motility	99.89	882	1	4	88405	89286	9	882	4	88405	89286
UTKC10013	prsA2	lmo2219	-	intracellular growth/survival; stress; motility	99.89	882	1	6	91562	92443	9	882	6	91562	92443
UTKC10014	prsA2	lmo2219	-	intracellular growth/survival; stress; motility	92.3	883	1.00113	5	83741	84619	118	879	5	83741	84619
UTKC10015	prsA2	lmo2219	-	intracellular growth/survival; stress; motility	91.39	883	1.00113	2	432511	433389	119	879	2	432511	433389
UTKC10016	prsA2	lmo2219	-	intracellular growth/survival; stress; motility	99.77	882	1	3	88410	89291	3	882	3	88410	89291
UTKC10017	prsA2	lmo2219	-	intracellular growth/survival; stress; motility	92.24	876	0.993197	6	87145	88019
UTKC10018	prsA2	lmo2219	-	intracellular growth/survival; stress; motility	99.77	882	1	3	204891	205772	3	882	3	204891	205772
UTKC10021	prsA2	lmo2219	-	intracellular growth/survival; stress; motility	99.89	882	1	3	130608	131489	9	882	3	130608	131489
UTKC10023	prsA2	lmo2219	-	intracellular growth/survival; stress; motility	99.89	882	1	4	203592	204473	9	882	4	203592	204473
UTKC10024	prsA2	lmo2219	-	intracellular growth/survival; stress; motility	92.24	876	0.993197	6	89358	90232
UTKC10001	purQ	lmo1769	-	intracellular growth/survival							285	2217	9	7615	9831
UTKC10002	purQ	lmo1769	-	intracellular growth/survival							286	2220	10	91963	94182
UTKC10003	purQ	lmo1769	-	intracellular growth/survival							287	2220	9	91217	93436
UTKC10004	purQ	lmo1769	-	intracellular growth/survival							288	2220	8	5546	7765
UTKC10005	purQ	lmo1769	-	intracellular growth/survival							286	2220	10	5589	7808
UTKC10006	purQ	lmo1769	-	intracellular growth/survival							289	2220	7	5546	7765
UTKC10007	purQ	lmo1769	-	intracellular growth/survival							290	2220	11	91222	93441
UTKC10012	purQ	lmo1769	-	intracellular growth/survival							290	2220	10	5546	7765
UTKC10013	purQ	lmo1769	-	intracellular growth/survival							291	2220	11	5579	7798
UTKC10014	purQ	lmo1769	-	intracellular growth/survival							292	2220	6	90065	92284
UTKC10015	purQ	lmo1769	-	intracellular growth/survival							293	2220	6	95591	97810
UTKC10016	purQ	lmo1769	-	intracellular growth/survival							294	2220	8	91215	93434
UTKC10017	purQ	lmo1769	-	intracellular growth/survival							295	2220	8	5554	7773
UTKC10018	purQ	lmo1769	-	intracellular growth/survival							13	2220	8	91219	93438
UTKC10021	purQ	lmo1769	-	intracellular growth/survival							61	2220	8	93170	95389
UTKC10023	purQ	lmo1769	-	intracellular growth/survival							296	2220	9	5546	7765
UTKC10024	purQ	lmo1769	-	intracellular growth/survival							295	2220	8	5554	7773
UTKC10002	pycA		-	intracellular growth/survival	93.11	3441	1	3	367204	370644
UTKC10003	pycA		-	intracellular growth/survival	99.8	3441	1	1	622902	626342
UTKC10004	pycA		-	intracellular growth/survival	99.45	3441	1	1	554626	558066
UTKC10005	pycA		-	intracellular growth/survival	93.11	3441	1	3	367204	370644
UTKC10006	pycA		-	intracellular growth/survival	99.77	3441	1	1	851803	855243
UTKC10007	pycA		-	intracellular growth/survival	98.55	3441	1	1	454403	457843
UTKC10012	pycA		-	intracellular growth/survival	98.55	3441	1	1	454469	457909
UTKC10013	pycA		-	intracellular growth/survival	98.17	3441	1	1	269288	272728
UTKC10014	pycA		-	intracellular growth/survival	93.66	3441	1	1	776923	780363
UTKC10015	pycA		-	intracellular growth/survival	93.17	3441	1	1	333566	337006
UTKC10016	pycA		-	intracellular growth/survival	98.14	3441	1	1	621554	624994
UTKC10017	pycA		-	intracellular growth/survival	93.14	3441	1	1	534433	537873
UTKC10018	pycA		-	intracellular growth/survival	99.3	3441	1	1	269026	272466
UTKC10021	pycA		-	intracellular growth/survival	99.62	3441	1	1	563703	567143
UTKC10023	pycA		-	intracellular growth/survival	99.85	3441	1	1	55310	58750
UTKC10024	pycA		-	intracellular growth/survival	93.14	3441	1	1	645981	649421
UTKC10002	recA		-	stress	94.46	1047	1	2	169395	170438
UTKC10003	recA		-	stress	100	1047	1	1	316350	317396
UTKC10004	recA		-	stress	100	1047	1	2	253838	254884
UTKC10005	recA		-	stress	94.46	1047	1	2	169411	170454
UTKC10006	recA		-	stress	99.9	1047	1	2	253725	254771
UTKC10007	recA		-	stress	100	1047	1	1	99634	100680
UTKC10012	recA		-	stress	100	1047	1	1	99700	100746
UTKC10013	recA		-	stress	100	1047	1	1	575157	576203
UTKC10014	recA		-	stress	94.17	1047	1	1	1099796	1100839
UTKC10015	recA		-	stress	93.41	1047	1	1	665631	666674
UTKC10016	recA		-	stress	100	1047	1	1	317389	318435
UTKC10017	recA		-	stress	93.31	1047	1	1	867230	868273
UTKC10018	recA		-	stress	100	1047	1	1	629328	630374
UTKC10021	recA		-	stress	100	1047	1	1	873609	874655
UTKC10023	recA		-	stress	100	1047	1	3	99612	100658
UTKC10024	recA		-	stress	93.31	1047	1	1	315581	316624
UTKC10002	relA		-	stress; intracellular growth/survival	88.9	2217	1	2	300140	302356
UTKC10003	relA		-	stress; intracellular growth/survival	99.82	2217	1	1	184447	186663
UTKC10004	relA		-	stress; intracellular growth/survival	99.46	2217	1	2	405941	408157
UTKC10005	relA		-	stress; intracellular growth/survival	88.9	2217	1	2	300156	302372
UTKC10006	relA		-	stress; intracellular growth/survival	99.82	2217	1	2	384454	386670
UTKC10007	relA		-	stress; intracellular growth/survival	99.95	2217	1	6	30294	32510
UTKC10012	relA		-	stress; intracellular growth/survival	99.95	2217	1	7	30294	32510
UTKC10013	relA		-	stress; intracellular growth/survival	98.29	2217	1	1	705897	708113
UTKC10014	relA		-	stress; intracellular growth/survival	89.54	2217	1	1	1251885	1254101
UTKC10015	relA		-	stress; intracellular growth/survival	89.35	2217	1	1	796810	799026
UTKC10016	relA		-	stress; intracellular growth/survival	99.77	2217	1	1	185490	187706
UTKC10017	relA		-	stress; intracellular growth/survival	89.31	2217	1	1	998660	1000876
UTKC10018	relA		-	stress; intracellular growth/survival	100	2217	1	1	760056	762272
UTKC10021	relA		-	stress; intracellular growth/survival	99.46	2217	1	1	1025708	1027924
UTKC10023	relA		-	stress; intracellular growth/survival	99.91	2217	1	6	184443	186659
UTKC10024	relA		-	stress; intracellular growth/survival	89.31	2217	1	1	182978	185194
UTKC10002	Rli55		-	regulation	100	283	1	9	26437	26719
UTKC10003	Rli55		-	regulation	100	283	1	1	544374	544656
UTKC10004	Rli55		-	regulation	100	283	1	2	26545	26827
UTKC10005	Rli55		-	regulation	100	283	1	9	26437	26719
UTKC10006	Rli55		-	regulation	100	283	1	2	26470	26752
UTKC10007	Rli55		-	regulation	100	283	1	1	376023	376305
UTKC10012	Rli55		-	regulation	100	283	1	1	376089	376371
UTKC10014	Rli55		-	regulation	98.25	285	1.00707	1	851484	851768
UTKC10015	Rli55		-	regulation	98.25	285	1.00707	1	423770	424054
UTKC10016	Rli55		-	regulation	100	283	1	1	545428	545710
UTKC10017	Rli55		-	regulation	98.25	285	1.00707	1	622105	622389
UTKC10018	Rli55		-	regulation	99.65	283	1	1	358411	358693
UTKC10021	Rli55		-	regulation	100	283	1	1	646351	646633
UTKC10023	Rli55		-	regulation	100	283	1	3	327639	327921
UTKC10024	Rli55		-	regulation	98.25	285	1.00707	1	561465	561749
UTKC10002	Rli60		-	-	96.76	185	1	5	66262	66443
UTKC10003	Rli60		-	-	99.46	185	1	4	51968	52151
UTKC10004	Rli60		-	-	99.46	185	1	6	200307	200490
UTKC10005	Rli60		-	-	96.76	185	1	5	198938	199119
UTKC10006	Rli60		-	-	99.46	185	1	4	188288	188471
UTKC10007	Rli60		-	-	99.46	185	1	5	200645	200828
UTKC10012	Rli60		-	-	99.46	185	1	6	200645	200828
UTKC10013	Rli60		-	-	99.46	185	1	3	200002	200185
UTKC10014	Rli60		-	-	96.76	185	1	3	147487	147668
UTKC10015	Rli60		-	-	97.84	185	1	2	197827	198010
UTKC10016	Rli60		-	-	99.46	185	1	6	52059	52242
UTKC10017	Rli60		-	-	97.3	185	1	3	147177	147360
UTKC10018	Rli60		-	-	99.46	185	1	6	199909	200092
UTKC10021	Rli60		-	-	99.46	185	1	5	200215	200398
UTKC10023	Rli60		-	-	99.46	185	1	5	199849	200032
UTKC10024	Rli60		-	-	97.3	185	1	3	199248	199431
UTKC10002	Rsbv		-	stress;regulation	97.39	345	1	3	207925	208269
UTKC10003	Rsbv		-	stress;regulation	100	345	1	1	795372	795716
UTKC10004	Rsbv		-	stress;regulation	100	345	1	1	385482	385826
UTKC10005	Rsbv		-	stress;regulation	97.39	345	1	3	207925	208269
UTKC10006	Rsbv		-	stress;regulation	99.71	345	1	1	681661	682005
UTKC10007	Rsbv		-	stress;regulation	99.71	345	1	1	629714	630058
UTKC10012	Rsbv		-	stress;regulation	99.71	345	1	1	629780	630124
UTKC10013	Rsbv		-	stress;regulation	99.71	345	1	1	99146	99490
UTKC10014	Rsbv		-	stress;regulation	98.55	345	1	1	616438	616782
UTKC10015	Rsbv		-	stress;regulation	98.84	345	1	1	174058	174402
UTKC10016	Rsbv		-	stress;regulation	100	345	1	1	794789	795133
UTKC10017	Rsbv		-	stress;regulation	98.84	345	1	1	371080	371424
UTKC10018	Rsbv		-	stress;regulation	100	345	1	1	98887	99231
UTKC10021	Rsbv		-	stress;regulation	99.71	345	1	1	393555	393899
UTKC10023	Rsbv		-	stress;regulation	100	345	1	1	234265	234609
UTKC10024	Rsbv		-	stress;regulation	98.84	345	1	1	812430	812774
UTKC10002	secA2		-	adherence; secretion	87.69	2332	1.00043	4	62071	64401
UTKC10003	secA2		-	adherence; secretion	99.7	2331	1	3	208546	210876
UTKC10004	secA2		-	adherence; secretion	99.79	2331	1	1	76188	78518
UTKC10005	secA2		-	adherence; secretion	87.69	2332	1.00043	4	335172	337502
UTKC10006	secA2		-	adherence; secretion	99.79	2331	1	1	369665	371995
UTKC10007	secA2		-	adherence; secretion	99.74	2331	1	4	207040	209370
UTKC10012	secA2		-	adherence; secretion	99.74	2331	1	5	207040	209370
UTKC10013	secA2		-	adherence; secretion	99.74	2331	1	4	30224	32554
UTKC10014	secA2		-	adherence; secretion	87.69	2332	1.00043	1	337407	339737
UTKC10015	secA2		-	adherence; secretion	88.34	2332	1.00043	4	111236	113566
UTKC10016	secA2		-	adherence; secretion	99.61	2331	1	5	211286	213616
UTKC10017	secA2		-	adherence; secretion	88.64	2332	1.00043	1	71399	73729
UTKC10018	secA2		-	adherence; secretion	99.79	2331	1	5	76240	78570
UTKC10021	secA2		-	adherence; secretion	99.74	2331	1	1	85019	87349
UTKC10023	secA2		-	adherence; secretion	99.66	2331	1	1	535858	538188
UTKC10024	secA2		-	adherence; secretion	88.64	2332	1.00043	1	1110125	1112455
UTKC10002	sigB		-	stress;regulation	93.85	780	1	3	208704	209483
UTKC10003	sigB		-	stress;regulation	100	780	1	1	794158	794937
UTKC10004	sigB		-	stress;regulation	99.87	780	1	1	386261	387040
UTKC10005	sigB		-	stress;regulation	93.85	780	1	3	208704	209483
UTKC10006	sigB		-	stress;regulation	100	780	1	1	682440	683219
UTKC10007	sigB		-	stress;regulation	100	780	1	1	628500	629279
UTKC10012	sigB		-	stress;regulation	100	780	1	1	628566	629345
UTKC10013	sigB		-	stress;regulation	100	780	1	1	99925	100704
UTKC10014	sigB		-	stress;regulation	95	780	1	1	617217	617996
UTKC10015	sigB		-	stress;regulation	94.62	780	1	1	174837	175616
UTKC10016	sigB		-	stress;regulation	100	780	1	1	793575	794354
UTKC10017	sigB		-	stress;regulation	95	780	1	1	371859	372638
UTKC10018	sigB		-	stress;regulation	100	780	1	1	99666	100445
UTKC10021	sigB		-	stress;regulation	99.62	780	1	1	394334	395113
UTKC10023	sigB		-	stress;regulation	100	780	1	1	233051	233830
UTKC10024	sigB		-	stress;regulation	95	780	1	1	811216	811995
UTKC10002	sipX		-	-	90.23	563	0.992945	2	33701	34263
UTKC10003	sipX		-	-	100	567	1	1	449115	449681
UTKC10004	sipX		-	-	100	567	1	2	121517	122083
UTKC10005	sipX		-	-	90.23	563	0.992945	2	33717	34279
UTKC10006	sipX		-	-	98.59	567	1	2	121446	122012
UTKC10007	sipX		-	-	99.47	567	1	1	232393	232959
UTKC10012	sipX		-	-	99.47	567	1	1	232459	233025
UTKC10013	sipX		-	-	99.29	567	1	1	442860	443426
UTKC10014	sipX		-	-	89.52	563	0.992945	1	963189	963751
UTKC10015	sipX		-	-	90.43	564	0.994709	1	529862	530424
UTKC10016	sipX		-	-	100	567	1	1	450168	450734
UTKC10017	sipX		-	-	90.25	564	0.994709	1	731461	732023
UTKC10018	sipX		-	-	99.82	567	1	1	497034	497600
UTKC10021	sipX		-	-	99.82	567	1	1	741332	741898
UTKC10023	sipX		-	-	99.47	567	1	3	232379	232945
UTKC10024	sipX		-	-	90.25	564	0.994709	1	451831	452393
UTKC10002	sipZ		-	intracellular growth/survival	88.4	543	1	2	34972	35514
UTKC10003	sipZ		-	intracellular growth/survival	99.82	543	1	1	447867	448409
UTKC10004	sipZ		-	intracellular growth/survival	99.82	543	1	2	122789	123331
UTKC10005	sipZ		-	intracellular growth/survival	88.4	543	1	2	34988	35530
UTKC10006	sipZ		-	intracellular growth/survival	100	543	1	2	122718	123260
UTKC10007	sipZ		-	intracellular growth/survival	100	543	1	1	231145	231687
UTKC10012	sipZ		-	intracellular growth/survival	100	543	1	1	231211	231753
UTKC10013	sipZ		-	intracellular growth/survival	100	543	1	1	444132	444674
UTKC10014	sipZ		-	intracellular growth/survival	88.58	543	1	1	964462	965004
UTKC10015	sipZ		-	intracellular growth/survival	90.42	543	1	1	531135	531677
UTKC10016	sipZ		-	intracellular growth/survival	99.45	543	1	1	448920	449462
UTKC10017	sipZ		-	intracellular growth/survival	90.61	543	1	1	732734	733276
UTKC10018	sipZ		-	intracellular growth/survival	100	543	1	1	498306	498848
UTKC10021	sipZ		-	intracellular growth/survival	100	543	1	1	742604	743146
UTKC10023	sipZ		-	intracellular growth/survival	100	543	1	3	231131	231673
UTKC10024	sipZ		-	intracellular growth/survival	90.61	543	1	1	450578	451120
UTKC10002	sod		-	intracellular growth/survival	96.55	609	1	2	215717	216325
UTKC10003	sod		-	intracellular growth/survival	99.34	609	1	1	269222	269830
UTKC10004	sod		-	intracellular growth/survival	99.51	609	1	2	322774	323382
UTKC10005	sod		-	intracellular growth/survival	96.55	609	1	2	215733	216341
UTKC10006	sod		-	intracellular growth/survival	99.84	609	1	2	301287	301895
UTKC10007	sod		-	intracellular growth/survival	99.51	609	1	1	52512	53120
UTKC10012	sod		-	intracellular growth/survival	99.51	609	1	1	52578	53186
UTKC10013	sod		-	intracellular growth/survival	99.51	609	1	1	622730	623338
UTKC10014	sod		-	intracellular growth/survival	96.39	609	1	1	1167466	1168074
UTKC10015	sod		-	intracellular growth/survival	94.25	609	1	1	712398	713006
UTKC10016	sod		-	intracellular growth/survival	99.84	609	1	1	270266	270874
UTKC10017	sod		-	intracellular growth/survival	94.42	609	1	1	915466	916074
UTKC10018	sod		-	intracellular growth/survival	99.84	609	1	1	676894	677502
UTKC10021	sod		-	intracellular growth/survival	99.51	609	1	1	942544	943152
UTKC10023	sod		-	intracellular growth/survival	99.51	609	1	3	52483	53091
UTKC10024	sod		-	intracellular growth/survival	94.42	609	1	1	267780	268388
UTKC10002	srtA	lmo0929	-	invasion; surface protein anchoring	88.49	669	1	3	243862	244530	124	669	3	243862	244530
UTKC10003	srtA	lmo0929	-	invasion; surface protein anchoring	96.26	669	1	1	758691	759359	33	669	1	758691	759359
UTKC10004	srtA	lmo0929	-	invasion; surface protein anchoring	100	669	1	1	422602	423270	1	669	1	422602	423270
UTKC10005	srtA	lmo0929	-	invasion; surface protein anchoring	88.49	669	1	3	243862	244530	124	669	3	243862	244530
UTKC10006	srtA	lmo0929	-	invasion; surface protein anchoring	96.41	669	1	1	718782	719450	125	669	1	718782	719450
UTKC10007	srtA	lmo0929	-	invasion; surface protein anchoring	99.7	669	1	1	590190	590858	126	669	1	590190	590858
UTKC10012	srtA	lmo0929	-	invasion; surface protein anchoring	99.7	669	1	1	590256	590924	126	669	1	590256	590924
UTKC10013	srtA	lmo0929	-	invasion; surface protein anchoring	100	669	1	1	136265	136933	1	669	1	136265	136933
UTKC10014	srtA	lmo0929	-	invasion; surface protein anchoring	88.94	669	1	1	654555	655223	127	669	1	654555	655223
UTKC10015	srtA	lmo0929	-	invasion; surface protein anchoring	88.94	669	1	1	210118	210786	128	669	1	210118	210786
UTKC10016	srtA	lmo0929	-	invasion; surface protein anchoring	96.26	669	1	1	757346	758014	33	669	1	757346	758014
UTKC10017	srtA	lmo0929	-	invasion; surface protein anchoring	88.94	669	1	1	410983	411651	128	669	1	410983	411651
UTKC10018	srtA	lmo0929	-	invasion; surface protein anchoring	96.26	669	1	1	136004	136672	33	669	1	136004	136672
UTKC10021	srtA	lmo0929	-	invasion; surface protein anchoring	100	669	1	1	430681	431349	1	669	1	430681	431349
UTKC10023	srtA	lmo0929	-	invasion; surface protein anchoring	95.96	669	1	1	191104	191772	129	669	1	191104	191772
UTKC10024	srtA	lmo0929	-	invasion; surface protein anchoring	88.94	669	1	1	772203	772871	128	669	1	772203	772871
UTKC10002	srtB	lmo2181	-	surface protein anchoring							154	741	6	127087	127827
UTKC10003	srtB	lmo2181	-	surface protein anchoring	95.41	741	1	7	40596	41336	16	741	7	40596	41336
UTKC10004	srtB	lmo2181	-	surface protein anchoring	95.28	741	1	4	189551	190291	155	741	4	189551	190291
UTKC10005	srtB	lmo2181	-	surface protein anchoring							154	741	7	49278	50018
UTKC10006	srtB	lmo2181	-	surface protein anchoring	95.28	741	1	6	53918	54658	156	741	6	53918	54658
UTKC10007	srtB	lmo2181	-	surface protein anchoring	95.41	741	1	8	53918	54658	50	741	8	53918	54658
UTKC10012	srtB	lmo2181	-	surface protein anchoring	95.41	741	1	4	126418	127158	50	741	4	126418	127158
UTKC10013	srtB	lmo2181	-	surface protein anchoring	95.55	741	1	6	53163	53903	2	741	6	53163	53903
UTKC10014	srtB	lmo2181	-	surface protein anchoring							157	741	5	45863	46603
UTKC10015	srtB	lmo2181	-	surface protein anchoring	88.53	741	1	2	394630	395370	158	741	2	394630	395370
UTKC10016	srtB	lmo2181	-	surface protein anchoring	95.55	741	1	3	126419	127159	2	741	3	126419	127159
UTKC10017	srtB	lmo2181	-	surface protein anchoring	88.66	741	1	6	49262	50002	159	741	6	49262	50002
UTKC10018	srtB	lmo2181	-	surface protein anchoring	95.41	741	1	3	166489	167229	160	741	3	166489	167229
UTKC10021	srtB	lmo2181	-	surface protein anchoring	95.55	741	1	3	168620	169360	2	741	3	168620	169360
UTKC10023	srtB	lmo2181	-	surface protein anchoring	95.41	741	1	4	165193	165933	16	741	4	165193	165933
UTKC10024	srtB	lmo2181	-	surface protein anchoring	88.66	741	1	6	127375	128115	159	741	6	127375	128115
UTKC10001	stp	lmo1821	-	regulation							117	759	4	306299	307057
UTKC10002	stp	lmo1821	-	regulation	91.7	759	1	5	222368	223126	118	759	5	222368	223126
UTKC10003	stp	lmo1821	-	regulation	99.87	759	1	4	210057	210815	26	759	4	210057	210815
UTKC10004	stp	lmo1821	-	regulation	94.73	759	1	6	41647	42405	119	759	6	41647	42405
UTKC10005	stp	lmo1821	-	regulation	91.7	759	1	5	42255	43013	118	759	5	42255	43013
UTKC10006	stp	lmo1821	-	regulation	96.18	759	1	4	346375	347133	2	759	4	346375	347133
UTKC10007	stp	lmo1821	-	regulation	96.18	759	1	5	41981	42739	2	759	5	41981	42739
UTKC10012	stp	lmo1821	-	regulation	96.18	759	1	6	41981	42739	2	759	6	41981	42739
UTKC10013	stp	lmo1821	-	regulation	96.31	759	1	3	41335	42093	42	759	3	41335	42093
UTKC10014	stp	lmo1821	-	regulation	91.3	759	1	3	301565	302323	120	759	3	301565	302323
UTKC10015	stp	lmo1821	-	regulation	91.7	759	1	2	43699	44457	121	759	2	43699	44457
UTKC10016	stp	lmo1821	-	regulation	94.33	759	1	6	210149	210907	19	759	6	210149	210907
UTKC10017	stp	lmo1821	-	regulation	91.44	759	1	3	303813	304571	122	759	3	303813	304571
UTKC10018	stp	lmo1821	-	regulation	99.47	759	1	6	41246	42004	123	759	6	41246	42004
UTKC10021	stp	lmo1821	-	regulation	96.31	759	1	5	41551	42309	124	759	5	41551	42309
UTKC10023	stp	lmo1821	-	regulation	96.18	759	1	5	41186	41944	2	759	5	41186	41944
UTKC10024	stp	lmo1821	-	regulation	91.44	759	1	3	42037	42795	122	759	3	42037	42795
UTKC10002	svpA	lmo2185	-	intracellular growth/survival	89.53	1710	1	6	130527	132236	222	1710	6	130527	132236
UTKC10003	svpA	lmo2185	-	intracellular growth/survival	99.94	1710	1	7	44038	45747	3	1710	7	44038	45747
UTKC10004	svpA	lmo2185	-	intracellular growth/survival	99.94	1710	1	4	192993	194702	223	1710	4	192993	194702
UTKC10005	svpA	lmo2185	-	intracellular growth/survival	89.53	1710	1	7	52718	54427	222	1710	7	52718	54427
UTKC10006	svpA	lmo2185	-	intracellular growth/survival	99.94	1710	1	6	57360	59069	3	1710	6	57360	59069
UTKC10007	svpA	lmo2185	-	intracellular growth/survival	99.88	1710	1	8	57360	59069	224	1710	8	57360	59069
UTKC10012	svpA	lmo2185	-	intracellular growth/survival	99.88	1710	1	4	122007	123716	224	1710	4	122007	123716
UTKC10013	svpA	lmo2185	-	intracellular growth/survival	98.95	1710	1	6	56605	58314	225	1710	6	56605	58314
UTKC10014	svpA	lmo2185	-	intracellular growth/survival	89.53	1710	1	5	49305	51014	226	1710	5	49305	51014
UTKC10015	svpA	lmo2185	-	intracellular growth/survival	89.3	1710	1	2	398072	399781	227	1710	2	398072	399781
UTKC10016	svpA	lmo2185	-	intracellular growth/survival	98.95	1710	1	3	122008	123717	228	1710	3	122008	123717
UTKC10017	svpA	lmo2185	-	intracellular growth/survival	89.12	1710	1	6	52704	54413	229	1710	6	52704	54413
UTKC10018	svpA	lmo2185	-	intracellular growth/survival	99.77	1710	1	3	169931	171640	230	1710	3	169931	171640
UTKC10021	svpA	lmo2185	-	intracellular growth/survival	99.94	1710	1	3	164209	165918	38	1710	3	164209	165918
UTKC10023	svpA	lmo2185	-	intracellular growth/survival	99.88	1710	1	4	168635	170344	231	1710	4	168635	170344
UTKC10024	svpA	lmo2185	-	intracellular growth/survival	89.12	1710	1	6	122964	124673	229	1710	6	122964	124673
UTKC10003	tagB	lmo1088	-	teichoic acid biosynthesis							116	1161	1	601529	602689
UTKC10004	tagB	lmo1088	-	teichoic acid biosynthesis							117	1161	1	578278	579438
UTKC10006	tagB	lmo1088	-	teichoic acid biosynthesis							118	1161	1	875455	876615
UTKC10007	tagB	lmo1088	-	teichoic acid biosynthesis							38	1161	1	433030	434190
UTKC10012	tagB	lmo1088	-	teichoic acid biosynthesis							38	1161	1	433096	434256
UTKC10013	tagB	lmo1088	-	teichoic acid biosynthesis							119	1161	1	292940	294100
UTKC10016	tagB	lmo1088	-	teichoic acid biosynthesis							120	1161	1	600182	601342
UTKC10018	tagB	lmo1088	-	teichoic acid biosynthesis							121	1161	1	292677	293837
UTKC10021	tagB	lmo1088	-	teichoic acid biosynthesis							122	1161	1	587355	588515
UTKC10023	tagB	lmo1088	-	teichoic acid biosynthesis							123	1161	1	33938	35098
UTKC10002	tcsA		-	-	98.32	1074	1	2	157630	158703
UTKC10003	tcsA		-	-	100	1074	1	1	328096	329169
UTKC10004	tcsA		-	-	99.72	1074	1	2	242065	243138
UTKC10005	tcsA		-	-	98.32	1074	1	2	157646	158719
UTKC10006	tcsA		-	-	99.91	1074	1	2	241953	243026
UTKC10007	tcsA		-	-	99.81	1074	1	1	111380	112453
UTKC10012	tcsA		-	-	99.81	1074	1	1	111446	112519
UTKC10013	tcsA		-	-	99.91	1074	1	1	563384	564457
UTKC10014	tcsA		-	-	98.04	1074	1	1	1088033	1089106
UTKC10015	tcsA		-	-	98.23	1074	1	1	653851	654924
UTKC10016	tcsA		-	-	99.91	1074	1	1	329135	330208
UTKC10017	tcsA		-	-	98.32	1074	1	1	855451	856524
UTKC10018	tcsA		-	-	99.81	1074	1	1	617555	618628
UTKC10021	tcsA		-	-	99.91	1074	1	1	861836	862909
UTKC10023	tcsA		-	-	99.44	1074	1	3	111359	112432
UTKC10024	tcsA		-	-	98.32	1074	1	1	327330	328403
UTKC10002	tig		-	stress; intracellular growth/survival	96.42	1284	1	2	30855	32138
UTKC10003	tig		-	stress; intracellular growth/survival	99.92	1284	1	1	451244	452527
UTKC10004	tig		-	stress; intracellular growth/survival	100	1284	1	2	118671	119954
UTKC10005	tig		-	stress; intracellular growth/survival	96.42	1284	1	2	30871	32154
UTKC10006	tig		-	stress; intracellular growth/survival	99.92	1284	1	2	118600	119883
UTKC10007	tig		-	stress; intracellular growth/survival	99.92	1284	1	1	234522	235805
UTKC10012	tig		-	stress; intracellular growth/survival	99.92	1284	1	1	234588	235871
UTKC10013	tig		-	stress; intracellular growth/survival	99.92	1284	1	1	440014	441297
UTKC10014	tig		-	stress; intracellular growth/survival	96.11	1284	1	1	960343	961626
UTKC10015	tig		-	stress; intracellular growth/survival	95.95	1284	1	1	527016	528299
UTKC10016	tig		-	stress; intracellular growth/survival	99.77	1284	1	1	452297	453580
UTKC10017	tig		-	stress; intracellular growth/survival	95.56	1284	1	1	728615	729898
UTKC10018	tig		-	stress; intracellular growth/survival	99.77	1284	1	1	494188	495471
UTKC10021	tig		-	stress; intracellular growth/survival	100	1284	1	1	738484	739767
UTKC10023	tig		-	stress; intracellular growth/survival	99.92	1284	1	3	234508	235791
UTKC10024	tig		-	stress; intracellular growth/survival	95.56	1284	1	1	453956	455239
UTKC10003	vip	lmo0320	-	invasion	99.25	1200	1	6	25291	26490	139	1200	6	25291	26490
UTKC10004	vip	lmo0320	-	invasion	99.58	1200	1	5	115406	116605	140	1200	5	115406	116605
UTKC10006	vip	lmo0320	-	invasion	99.25	1200	1	1	97441	98640	141	1200	1	97441	98640
UTKC10007	vip	lmo0320	-	invasion	99.5	1200	1	3	204177	205376	46	1200	3	204177	205376
UTKC10012	vip	lmo0320	-	invasion	99.5	1200	1	3	96184	97383	46	1200	3	96184	97383
UTKC10013	vip	lmo0320	-	invasion	99.08	1200	1	10	60762	61961	142	1200	10	60762	61961
UTKC10016	vip	lmo0320	-	invasion	99.42	1200	1	4	189281	190480	143	1200	4	189281	190480
UTKC10018	vip	lmo0320	-	invasion	99.25	1200	1	4	97435	98634	141	1200	4	97435	98634
UTKC10023	vip	lmo0320	-	invasion	99.25	1200	1	7	102992	104191	144	1200	7	102992	104191
UTKC10001	virR	lmo1745	-	regulation							96	678	9	112077	112754
UTKC10002	virR	lmo1745	-	regulation	91	678	1	10	65255	65932	97	678	10	65255	65932
UTKC10003	virR	lmo1745	-	regulation	99.71	678	1	9	64524	65201	2	678	9	64524	65201
UTKC10004	virR	lmo1745	-	regulation	99.71	678	1	8	33779	34456	2	678	8	33779	34456
UTKC10005	virR	lmo1745	-	regulation	91	678	1	10	33839	34516	97	678	10	33839	34516
UTKC10006	virR	lmo1745	-	regulation	99.56	678	1	7	33780	34457	98	678	7	33780	34457
UTKC10007	virR	lmo1745	-	regulation	99.71	678	1	11	64529	65206	2	678	11	64529	65206
UTKC10012	virR	lmo1745	-	regulation	99.71	678	1	10	33781	34458	2	678	10	33781	34458
UTKC10013	virR	lmo1745	-	regulation	99.56	678	1	11	33813	34490	99	678	11	33813	34490
UTKC10014	virR	lmo1745	-	regulation	89.82	678	1	6	63357	64034	100	678	6	63357	64034
UTKC10015	virR	lmo1745	-	regulation	91.3	678	1	6	68880	69557	101	678	6	68880	69557
UTKC10016	virR	lmo1745	-	regulation	99.71	678	1	8	64523	65200	2	678	8	64523	65200
UTKC10017	virR	lmo1745	-	regulation	91	678	1	8	33806	34483	102	678	8	33806	34483
UTKC10018	virR	lmo1745	-	regulation	99.85	678	1	8	64529	65206	12	678	8	64529	65206
UTKC10021	virR	lmo1745	-	regulation	99.71	678	1	8	66479	67156	2	678	8	66479	67156
UTKC10023	virR	lmo1745	-	regulation	99.56	678	1	9	33779	34456	15	678	9	33779	34456
UTKC10024	virR	lmo1745	-	regulation	91	678	1	8	33806	34483	102	678	8	33806	34483
UTKC10001	virS	lmo1741	-	regulation							183	1044	9	115966	117009
UTKC10002	virS	lmo1741	-	regulation							184	1041	10	61009	62049
UTKC10003	virS	lmo1741	-	regulation							3	1041	9	60278	61318
UTKC10004	virS	lmo1741	-	regulation							36	1041	8	37662	38702
UTKC10005	virS	lmo1741	-	regulation							184	1041	10	37722	38762
UTKC10006	virS	lmo1741	-	regulation							28	1041	7	37663	38703
UTKC10007	virS	lmo1741	-	regulation							12	1041	11	60283	61323
UTKC10012	virS	lmo1741	-	regulation							12	1041	10	37664	38704
UTKC10013	virS	lmo1741	-	regulation							185	1041	11	37696	38736
UTKC10014	virS	lmo1741	-	regulation							186	1041	6	59110	60150
UTKC10015	virS	lmo1741	-	regulation							187	1041	6	64635	65675
UTKC10016	virS	lmo1741	-	regulation							28	1041	8	60277	61317
UTKC10017	virS	lmo1741	-	regulation							188	1041	8	37688	38728
UTKC10018	virS	lmo1741	-	regulation							28	1041	8	60283	61323
UTKC10021	virS	lmo1741	-	regulation							36	1041	8	62233	63273
UTKC10023	virS	lmo1741	-	regulation							3	1041	9	37662	38702
UTKC10024	virS	lmo1741	-	regulation							188	1041	8	37688	38728

## Sheet: references
References
Liu B, Zheng D, Zhou S, Chen L, Yang J. 2022. VFDB 2022: a general classification scheme for bacterial virulence factors. Nucleic Acids Research 50:D912-D917.
Liu B, Zheng D, Jin Q, Chen L, Yang J. 2018. VFDB 2019: a comparative pathogenomic platform with an interactive web interface. Nucleic Acids Research 47:D687-D692.
The Bacterial and Viral Bioinformatics Resource Center (BV-BRC), https://www.bv-brc.org/
Sayers S, Li L, Ong E, Deng S, Fu G, Lin Y, Yang B, Zhang S, Fa Z, Zhao B, Xiang Z, Li Y, Zhao Z, Olszewski MA, Chen L, He Y. Victors: a web-based knowledge base of virulence factors in human and animal pathogens. Nucleic Acid Research. 2019 Jan 8;47(D1):D693-D700. doi: 10.1093/nar/gky999. PMID: 30365026. PMCID: PMC6324020.
Vázquez-Boland José A, Kuhn M, Berche P, Chakraborty T, Domı́nguez-Bernal G, Goebel W, González-Zorn B, Wehland J, Kreft J. 2001. Listeria Pathogenesis and Molecular Virulence Determinants. Clinical Microbiology Reviews 14:584-640.
Maury MM, Tsai Y-H, Charlier C, Touchon M, Chenal-Francisque V, Leclercq A, Criscuolo A, Gaultier C, Roussel S, Brisabois A, Disson O, Rocha EPC, Brisse S, Lecuit M. 2016. Uncovering Listeria monocytogenes hypervirulence by harnessing its biodiversity. Nature Genetics 48:308-313.
Moura A, Criscuolo A, Pouseele H, Maury MM, Leclercq A, Tarr C, Björkman JT, Dallman T, Reimer A, Enouf V, Larsonneur E, Carleton H, Bracq-Dieye H, Katz LS, Jones L, Touchon M, Tourdjman M, Walker M, Stroika S, Cantinelli T, Chenal-Francisque V, Kucerova Z, Rocha EPC, Nadon C, Grant K, Nielsen EM, Pot B, Gerner-Smidt P, Lecuit M, Brisse S. 2016. Whole genome-based population biology and epidemiol…
Quereda JJ, Morón-García A, Palacios-Gorba C, Dessaux C, García-del Portillo F, Pucciarelli MG, Ortega AD. 2021. Pathogenicity and virulence of Listeria monocytogenes: A trip from environmental to medical microbiology. Virulence 12:2509-2545.
Sibanda T, Buys EM. 2022. Listeria monocytogenes Pathogenesis: The Role of Stress Adaptation. Microorganisms 10:1522.
Doumith M, Cazalet C, Simoes N, Frangeul L, Jacquet C, Kunst F, Martin P, Cossart P, Glaser P, Buchrieser C. 2004. New Aspects Regarding Evolution and Virulence of <i>Listeria monocytogenes</i> Revealed by Comparative Genomics and DNA Arrays. Infection and Immunity 72:1072-1083.
Disson O, Moura A, Lecuit M. 2021. Making Sense of the Biodiversity and Virulence of Listeria monocytogenes. Trends in Microbiology 29:811-822.
Hain T, Chatterjee SS, Ghai R, Kuenne CT, Billion A, Steinweg C, Domann E, Kärst U, Jänsch L, Wehland J, Eisenreich W, Bacher A, Joseph B, Schär J, Kreft J, Klumpp J, Loessner MJ, Dorscht J, Neuhaus K, Fuchs TM, Scherer S, Doumith M, Jacquet C, Martin P, Cossart P, Rusniock C, Glaser P, Buchrieser C, Goebel W, Chakraborty T. 2007. Pathogenomics of Listeria spp. International Journal of Medical Mi…
Kastner R, Dussurget O, Archambaud C, Kernbauer E, Soulat D, Cossart P, Decker T. 2011. LipA, a Tyrosine and Lipid Phosphatase Involved in the Virulence of Listeria monocytogenes. Infection and Immunity 79:2489-2498.
Rabinovich L, Sigal N, Borovok I, Nir-Paz R, Herskovits Anat A. 2012. Prophage Excision Activates Listeria Competence Genes that Promote Phagosomal Escape and Virulence. Cell 150:792-802.
Radoshevich L, Cossart P. 2018. Listeria monocytogenes: towards a complete picture of its physiology and pathogenesis. Nature Reviews Microbiology 16:32-46.
Rossi F, Giaccone V, Colavita G, Amadoro C, Pomilio F, Catellani P. 2022. Virulence Characteristics and Distribution of the Pathogen Listeria&nbsp;ivanovii in the Environment and in Food. Microorganisms 10:1679.
Zhang W, Jayarao Bhushan M, Knabel Stephen J. 2004. Multi-Virulence-Locus Sequence Typing of Listeria monocytogenes. Applied and Environmental Microbiology 70:913-920.
