# Supplementary material for: Soil Collected from a Single Great Smoky Mountains Trail Contains a Diversity of Listeria monocytogenes and Listeria spp
Source: Microbiol Spectr. 2022 Dec 15;11(1):e01431-22. doi: 10.1128/spectrum.01431-22 (PMC9927250; doi:10.1128/spectrum.01431-22)
Supplement: Supplemental file 2 — Tables S1 and S2. Download spectrum.01431-22-s0001.xlsx, XLSX file, 0.03 MB [file spectrum.01431-22-s0001.xlsx]

## Sheet: Table_S1
Table S1. Assembly statistics and BioSample accessions for Listeria spp. isolates recovered from soil samples collected in the Great Smoky Mountains National Park.
Isolate	Species	Length (Mb)	G+C Content (%)	No. Contigs	Avg. Coverage (×)	Completeness (%)	Contamination (%)	BioSample ID
UTK C1-0001	L. booriae	3.78	41.78	23	108	96.69	1.1	SAMN21217721
UTK C1-0002	L. cossartiae subsp. cossartiae	2.86	38.72	15	154.2	99.45	0.55	SAMN21217722
UTK C1-0003	L. monocytogenes	2.99	37.67	19	134.5	99.45	0.27	SAMN21217723
UTK C1-0004	L. monocytogenes	3.04	37.66	13	154.1	99.45	0	SAMN21217724
UTK C1-0005	L. cossartiae subsp. cossartiae	2.86	38.72	15	149.3	99.45	0.55	SAMN21217725
UTK C1-0006	L. monocytogenes	2.96	37.84	14	159.4	99.45	0	SAMN21217726
UTK C1-0007	L. monocytogenes	3.01	37.77	22	135.3	99.45	0	SAMN21217727
UTK C1-0012	L. monocytogenes	3.01	37.77	21	149	99.45	0	SAMN21217728
UTK C1-0013	L. monocytogenes	3	37.73	20	162.6	99.45	0.27	SAMN21217729
UTK C1-0014	L. marthii	2.83	38.52	12	180.8	99.45	0.55	SAMN21217730
UTK C1-0015	Listeria spp.	2.81	38.62	10	154.5	99.17	0	SAMN21217731
UTK C1-0016	L. monocytogenes	2.97	37.81	15	139.6	99.45	0.27	SAMN21217732
UTK C1-0017	Listeria spp.	2.92	38.5	11	153.6	99.17	0	SAMN21217733
UTK C1-0018	L. monocytogenes	3.15	37.64	19	73.4	99.45	0.27	SAMN21217734
UTK C1-0021	L. monocytogenes	3.04	37.69	18	141.3	99.45	0.27	SAMN21217735
UTK C1-0023	L. monocytogenes	2.92	37.76	17	145.5	99.45	0	SAMN21217736
UTK C1-0024	Listeria spp.	2.92	38.5	11	164.8	99.17	0	SAMN21217737

## Sheet: Table S2
Table S2. Information and accessions for NCBI assemblies included in ANI analyses (Figures 2 and 3).
Figure	Species	Strain/Isolate (Aliases)	BioSample	RefSeq or GenBank Ascession	Isolation Source	Isolation Year	Isolation Location
Figure 2	Brochothrix campestris	FSL F6-1037T (ATCC:43754; AODH)	SAMN02641491	GCF_000525915.1
Figure 2	Brochothrix thermosphacta	DSM 20171T (FSL F6-1036)	SAMN02743972	GCF_000620985.1
Figure 2	Brochothrix thermosphacta	DSM 20171T (FSL F6-1036)	SAMN05567448	GCF_001715655.1
Figure 2	L. booriae	FSL A5-0281T	SAMN02754400	GCF_000766865.1
Figure 2	L. booriae	NCTC13936T	SAMEA104307696	GCF_900453065.1
Figure 2	L. cossartiae subsp. cayugensis	FSL L7-0993T	SAMN14390209	GCF_014225985.1
Figure 2	L. cossartiae subsp. cossartiae	FSL L7-1447T	SAMN14390311	GCF_014224155.1
Figure 2	L. marthii	2012L-5524	SAMN10869158	GCF_017363645.1
Figure 2	L. marthii	2012L-5526	SAMN13941786	GCF_014527265.1
Figure 2	L. marthii	FSL L7-0331	SAMN14390098	GCF_014228195.1
Figure 2	L. marthii	FSL L7-0349	SAMN14390100	GCF_014228155.1
Figure 2	L. marthii	FSL L7-0350	SAMN14390101	GCF_014228095.1
Figure 2	L. marthii	FSL S4-120T	SAMN01909075	GCA-000183865.1
Figure 2	L. marthii	FSL W9-0497	SAMN15950380	GCF_015276935.1
Figure 2	L. monocytogenes	FSL F6-684T	SAMN02870153	GCF_000743465.1
Figure 2	L. monocytogenes	NCTC10357T	SAMEA44515918	GCF_900187225.1
Figure 3	L. monocytogenes	3453	SAMN14074484	GCF_014304715.1	Animal (Sus scrofa domesticus; internal organs)	1965	Russia:Moscow
Figure 3	L. monocytogenes	11-4254	SAMN02725205	GCF_003433495.1	Human (blood)	2011	Canada: Vancouver
Figure 3	L. monocytogenes	08-7362	SAMN02725201	GCF_002953995.1	Food processing environment	2008	Canada:Toronto
Figure 3	L. monocytogenes	08-6056 (1518163)	SAMN07124748	GCF_002213585.1	Food (turkey meat)	2008	Canada:Ontario
Figure 3	L. monocytogenes	10-0812	SAMN07124733	GCF_002214125.1	Food (whipping cream)	2000	Canada:Manitoba
Figure 3	L. monocytogenes	10-0813	SAMN07124734	GCF_002214145.1	Human (blood)	2000	Canada:Manitoba
Figure 3	L. monocytogenes	10-092876-1763 LM10	SAMN06297603	GCF_001999125.1	Food (chicken breast)	2007
Figure 3	L. monocytogenes	98-0291	SAMN02725207	GCF_003433575.1	Human (blood)	1998	Canada:Toronto
Figure 3	L. monocytogenes	98-2035	SAMN07124744	GCF_002213705.1	Human (blood)	1998	Canada:Ontario
Figure 3	L. monocytogenes	99-6370	SAMN07124745	GCF_002213725.1	Human (blood)	1999	Canada:Ontario
Figure 3	L. monocytogenes	99-6871	SAMN02725208	GCF_003433595.1	Human (tissue)	1999	Canada:St. Johns
Figure 3	L. monocytogenes	AUF	SAMN13973245	GCF_010442835.1	Animal (tick)	1952	USSR:Kazakhstan
Figure 3	L. monocytogenes	CFSAN022990 (FSIS1400147)	SAMN02990220	GCF_002105635.1	Food (barbecue pork)	2014	USA:IL
Figure 3	L. monocytogenes	CFSAN026609	SAMN04414904	GCF_001583365.1	Environmental (irrigation water)	2014	USA:NC
Figure 3	L. monocytogenes	EGD	SAMEA3138952	GCF_000582845.1	Animal (guinea pig)
Figure 3	L. monocytogenes	FDAARGOS_405	SAMN07312449	GCF_002557645.1	Animal (wildlife; fecal tissue)	missing	missing
Figure 3	L. monocytogenes	FSL L7-0001	SAMN12630120	GCA_008269695.1	Environmental (soil)	2017	USA:NC
Figure 3	L. monocytogenes	FSL L7-0013	SAMN12630121	GCA_008270865.1	Environmental (soil)	2017	USA:NC
Figure 3	L. monocytogenes	HPB5622	SAMN02839425	GCF_001952775.1	Human (blood)	2008	Canada
Figure 3	L. monocytogenes	J2-031 (gen_000899; BL0125)	SAMN02203124	GCF_000438645.1	Human	1996	USA
Figure 3	L. monocytogenes	L1846 (CDC_L1846)	SAMN02712416	GCF_001027085.1	Human	2009	USA
Figure 3	L. monocytogenes	L2626 (CDC_L2626)	SAMN02713641	GCF_001027245.1	Human	2011	USA
Figure 3	L. monocytogenes	L2676 (CDC-L2676)	SAMN02713644	GCF_001027205.1	Human	2011	USA
Figure 3	L. monocytogenes	L7-1332 (CFSAN094069)	SAMN11962683	GCA_006353395.2	Environmental (soil)	2018	USA:GA
Figure 3	L. monocytogenes	L7-1415 (CFSAN094077)	SAMN11962660	GCA_006352875.2	Environmental (soil)	2018	USA:GA
Figure 3	L. monocytogenes	LIS0087 (CFSAN000778)	SAMN01816209	GCF_004763665.1	Food processing environment (environmental swab)	2011	USA:CO
Figure 3	L. monocytogenes	MB2	SAMN14260762	GCF_018336795.1	Food processing environment (salmon processing plant; gutting machine)	2015	Norway
Figure 3	L. monocytogenes	MB5	SAMN14260728	GCF_018336735.1	Food processing environment (salmon processing plant; gutting machine)	2015	Norway
Figure 3	L. monocytogenes	NCTC7973	SAMEA26403418	GCF_900637785.1	Animal (guinea pig; mesenteric lymph gland)	1924
Figure 3	L. monocytogenes	NRRL B-33014 (12443; BCW_3811)	SAMN03277738	GCF_001749845.1	Animal (monkey placenta)	missing	missing
Figure 3	L. monocytogenes	PNUSAL000553	SAMN02615864	GCF_003607445.1	Human (blood)	2013	USA
Figure 3	L. monocytogenes	PNUSAL004028	SAMN09479172	GCA_003594265.1	Human	missing	USA
Figure 3	L. monocytogenes	PNUSAL004029	SAMN09479168	GCA_003593925.1	Human	missing	USA
Figure 3	L. monocytogenes	PNUSAL004106	SAMN09738264	GCA_003681855.1	Human (blood)	2018	USA
Figure 3	L. monocytogenes	SLCC5850	SAMEA2272672	GCF_000307045.1	Animal (rabbit)
Figure 3	L. monocytogenes	WSLC1001 (CP007160; ATCC:19112)	SAMN02743815	GCF_000568475.1	Human	missing	Germany
